# Supplementary material for: Donor genetics and storage conditions influence mitochondrial DNA and extracellular vesicle levels in RBC units
Source: JCI Insight. 2025 Jun 10;10(14):e187792. doi: 10.1172/jci.insight.187792 (PMC12288979; doi:10.1172/jci.insight.187792)
Supplement: Supporting data values [file jciinsight-10-187792-s212.xlsx]

## Sheet: Fig 1E
Subject.ID	D10	D21	D42
31005500017	2273.07	6959.25	23649.7
31005500058	12350.9	15616.1	19110.7
31005500132	117548	106567	112256
31005500348		7812.86	17467.4
31005500363	1618.22	3745.51	7546.22
31005500629	4581.78	7159.36	20205.4
31005500710	1274.15	4240.21	9832.33
31005500736	3326.62	7271.86	17201.3
31005500819	114519	112568	116139
31005500868	1056.21	4666.08	12151.6
31005501031	108099	108035	112947
31005501056	4210.68	7665.39	13836
31005501155	5105.08	4078.48	16992.3
31005501163	2818.17	4206.94	11910.1
31005501312	6203.9	7501.24	17037.5
31005501338	3172.56	8482.61	14915.1
31005501353	4123.97	17829.2	30811.3
31005501395	7751.65	19899.6	33821.7
31005501403	3721.85		23422.4
31005501411	3506.88	8002.13	19239.5
31005501775	5674.07	15006.6	19578.2
31005501924	18959.7	14959.3	22297.4
31005501999		5227.41	12470.6
31005502013	1380.56	4524.3	14406.4
31005502062	3010.12	9066.49	10442.6
31005502120		6498.41	17953.4
31005502146	2140.87	3036.69	8084.46
31005502773	1638.43	7240.79	15306.7
31005502906	1905.09	6101.45	15193.6
31005503334	96885.8	110075	110879
31005503441	22002.2	12631.4	11461.2
31005503680	23154.9	14090.7	16565.4
31005503714	8173.12	8496.76	13524.9
31005503987	14577.5	23246.8	24023.6
31005503995	621.57	3257.94	5702.75
31005504100		8858.2	21422.6
31005504183	4866.48	8614.49	16077
31005504282	16383.8		28550.8
31005504480	4056.12	7631.5	13308.4
31005504522	8514.59	29296.9	34204.2
31005504589	2381.53	15664.8	21759.8
31005504761	2019.37	7434.22	18589.8
31005504852	4066.76	8763.66	18467
31005504878	7072.14	10653.2	15089.7
31005504894	5459.6	9690.35	15431.7
31005504951	23305.2	12279.5	14505.3
31005505065	3931.64		26311
31005505081	11072.9	14197.8	17903.1
31005505131	3916.22	5095.69	11033.8
31005505156	2527.38	6803.72	16976.2
31005505271	3707.69	10801.1	20141.7
31005505297	457.26	294.07	22383.6
31005505396	20470.3	13204.4	23217.4
31005505529	3654.26	5734.22	11328.7
31005505628	129956	110331	103450
31005505891	17349.7	28167	32058.3
31005505917	16542	9536.12	15954.9
31005506055	4886.83		22922.7
31005506147	102686	95004.1	104070
31005506204	4166.07	8354.5	19239
31005506311	118499	113359	114162
31005506360	2880.84		13947
31005506816		10888.5	16466.6
31005506881	2729.75	8181.56	17167.7
31005507053	14774.9	5928.01	12988.9
31005507079	1446.77	6567.74	11271.4
31005507210	118565	123364	115982
31005507285	5976.82	11578.4	20514.6
31005507335	2933.33	12064.6	18340.1
31005507665	5508.12	10019	15176
31005507673	1924.14	7219.47	11769
31005507780	5287.62	7316.03	17974.8
31005507871	2556.85	9246.06	15212.1
31005507889	2943.95	7276.04	14364.7
31005507939	117502	119643	121296
31005507954	4484.56	9366.93	13360.9
31005508051	2922.15	15341	30301.5
31005508135	106654	108006	102846
31005508556	7279.36	12690.1	24188.3
31005508796	15476.8	22219.7	32864.2
31005508812	8471.04	13527.1	18184.5
31005508903	3291.23	13437.3	31900.3
31005508960	3117.8		12766.4
31005509133	4124.59	5674.41	10979
31005509190	1449.77	5729.44	10371.1
31005509216	1934.6	4752.91	13073.5
31005509539	16120.4	21647	31154.5
31005509588	5994.43	10571.5	18715.3
31005509877	7534.33	15789.7	17303.8
31005510032	6941.87		21604.2
31005510149	10800.8	17821.4	20874.3
31005510214	3120.05		18275
31005510271	4358.01	6287.3	17697.2
31005510701	6299.2	16135.4	27809.2
31005510743	3139.26	14647.8	23138
31005511014	8632.31	17066.8	22323.4
31005511253	11322.7	19371.8	24529.7
31005511386	2060.78	6145.14	12959.8
31005511394	9178.1		26627
31005511402	16391.5	6716.45	24239.9
31005511428	14330.3	13638.1	17206
31005511683	2947.73	14984.9	17178.1
31005511915		15003.7	27412.7
31005512103	3042.38	6326.69	13361.7
31005512111	19151.9	21255.1	22414.2
31005512186	7656.38	15965.9	26717.8
31005512210	3674.85		13280.1
31005512681		11983.6	26427.5
31005512699		30569.3	26646.9
31005513010	1765.86	4972.37	9929.44
31005513101	5750.82	10863.2	21914.5
31005513341	3087.98	7132.5	15407.2
31005513358	10144.2	16667.8	35320.8
31005513986	9214.25	18215.3	20388.9
31005514034	1264.43	3128.77	9496.97
31005514117	2646.68	9831.12	20376.4
31005514166	4912.71	11536.9	26647
31005514182	5934.07	13211	21118.2
31005514216	4569.25	10605.9	24620.7
31005514257	7279.74	9581.49	19523.9
31005514331	6327.27	16926.7	27720.2
31005514505	3747.68	7430.29	14535
31005514745	10270	21882.1	26348.8
31005514752	11758.3	13863.2	25306.2
31005514950	3444.49	8216.51	15677.8
31005514992	6300.6		21197.6
31005515239	14116.3	16968.4	22744.2
31005515320	2080.96	4474.17	13064.4
31005515379	16779.8	31913	29220.8
31005515791	4294.32	12473.2	18071.9
31005515973	5775.77	19400.9	23297.5
31005516039	1695.98	4140.17	16822.5
31005516500	7147.28	14238.8	19873
31005516559	3011.66	8358.9	24875.2
31005516633	10299.3	15472.4	29329
31005516732	4299.24	12844.2	18601.6
31005516740	6825.37	16277.1	22336.2
31005516815	12431.1	17437.6	24986.6
31005516898	18744.3	9405.12	8028.1
31005517334	333.62	4190.09	20404
31005517615	3381.7	9364.21	18808.1
31005517664	5326.52	7013.49	12699.9
31005517938	4901.9	7209.74	8715.7
31005518019	9479.23	14855.9	21019
31005518092	21695.8	13996.5	21060.2
31005518308	6708.51	9332.81	14509.7
31005518340	16348	21477.7	28685.4
31005518563	6190.32	2923.49	16581.5
31005518605	22915.1	11993.5
31005518688	7297.27	13077.7	18697.4
31005518746	6269.56	9172.28	15188.4
31005518753	8763.72	13657.4	15087.4
31005519215	24973.2	19925.6	19855.5
31005519223	3865.69	9506.1	17245.7
31005519488	3951.72	13628.9	28609.1
31005519496	4234.36	13528	25496.4
31005519520	7487.29	11477.8	14914.6
31005520486	16692.8	22645.3	32635.4
31005520494	2483.19	13696.7	22936.7
31005520684	5855.94	16621.7	29987.3
31005520767	25477.7	16553.3	15155.4
31005520858	2542.12	7371.46	18987.8
31005521344	5263.85	6359.87	8962.62
31005521526	35683.4	35001.4	37701.3
31005521583	11280.6	13804.5	20495.3
31005521880	2317.17	6455.04	28629
31005521914	10813.2	29013.7	37198.9
31005521955	3779.07	9349.14	16830.6
31005522003	14575	22596.2	20781.8
31005522151	3375.73	9973.04	15953.3
31005522326	14268.9	9972.33	13810.6
31005522433	3378.37	11134.6	29993.9
31005522748	26601.2	26224.8	29898.3
31005522888	16492.3	19729.3	21617.5
31005522938	4787.67	9088.21	18034.5
31005523019	9688.22	14401.7	22750.8
31005523027	14957	17487.2	19705.1
31005523050	10873.9	4335.69	25022.6
31005523209	31466.4	18611.5	14969.2
31005523308	15087.7	289.56	29183.6
31005523472	15724.4	15929.5	17949.1
31005523555	12684.6	9303.62	20682.3
31005523589	6090.3	32620.9	15133
31005525147	15817.6	9188.97	10060.6
31005525519	1958.73	3527.59	10780.3
31005525832	4253.05	4901.98	6061.61
31005526350	7701.9	18690.7	30013.5
31005526996	13739.4	26901.8	15018.4
32009900096	9176.41	24026.5	28807.7
32009900666	15755.9	33630.9	33069.6
32009900690	2804.42	5498.76	15702.6
32009900708	3943.65	5567.54	15057.7
32009901268	14822.8	22958.5	33900
32009901532	6281.09	11314.4	17230.2
32009901797		34939.1	25565.9
32009901888	2950.1	6690.45	22962.1
32009902001	4830.63	8760.21	15183.1
32009902167	10723.4	18201.4	34027.6
32009902175	3478.1	8448.66	9138.91
32009902258	20772	29427.3	40699.8
32009902282	24683.3	39741.4	38954.3
32009902324	10906.2	16658.9	24012.2
32009902803	17835.7	25490	30862.8
32009902977	8534.83	18590	25320.7
32009903058	7517.67	10760.3	32164.5
32009903298	3668.26	18116.7	16806.9
32009903306	25279.8	20116.6	14627.7
32009903322	4186.95	7008.2	20810.3
32009903389	4911.68	10992.5	21218.5
32009903801	17073	29915.4	41910.2
32009903918	3889.12	8567.76	13546.6
32009904254	5944.59	12578.2	23840
32009904734	9282.68	22313.1	35611.9
32009905392	9780.55	12797	13119.1
32009905418	9073.3	15319.4	17321.5
32009905541	19997.8	24371.8	33145.2
32009905715	10034.4	25575.6	29131.6
32009905863	1858.14	4494.91	12123.9
32009905988	10826.4	14933.7	26186.9
32009906093	6879.7	12677.6	22059.6
32009906101	14312.2	24585.1	35505
32009906119	36607.5	38861.7	29834.4
32009906168	18229.5	26114.5	32568.9
32009906184	5752.6	13891.5	23600
32009906275	11310	19973.2	32267.9
32009906416	1916.43	6300.79	9301.37
32009906853	25204.3	42929.1	24653.9
32009907000	5653.38	7315.95	23263.6
32009907380	21584.1	29192.6	30604.2
32009907463	5520.98	14839.4	24682.4
32009907687	4202.44	9750.22	28649.2
32009907992	7178.84	12154.8	19261.5
32009908099	8607.79	26543.5	25509.1
32009908503	7470.82	12324.5	26314.2
32009908677	5752.3	17491.1	28893.8
32009908974	5377.07	17383	29324.8
32009909147	14097.1	19092.5	26827.9
32009909402	6178.69	9768.02	28841.5
32009909493	12906.4	26998.2	31908.7
32009909527	7154.96	17841.6	23453.9
32009909824	2869.39	11394.6	22805.6
32009910350	12641.9	18629.6	32435.8
32009910384	11798	26210.3	28098.2
32009910574	8389.51	12672.2	19362.4
32009910640	6681.78	15747.4	23522.8
32009910764	5693.88	7423.14	14856.2
32009910988	10626.2	19646.6	40489.7
32009911150	5756.55	11629.1	22727.5
32009911184	10046.9	10169.3	33622.8
32009911259	29746.7	29273.9	26762.6
32009911341	24114.8	36132.6	41825.6
32009911432	11124.5	15704.4	22155
32009911515	13363.9	19174	33090.1
32009911606	5451.91	13158.6	33440.1
32009911697	3942.38	7154.29	12164.2
32009911705	8303.47	15409.2	14747.5
32009911812	3185.11	4982.78	11052.5
32009911853	3826.34	8725.89	23343.1
32009911903	5349.96	19709.4	18208.6
32009912034	2949.54	9267.91	14608
32009912059	5833.98	11033.3	11398.4
32009912109	3970.52	10842.5	17267.8
32009912265	9888.07	20644.8	29762.8
32009912349	2898.2	7895.85	13303.7
32009912562	4082.36	5475.41	16432.8
32009912620	3598.87	10803.5	24021.3
32009912703	13582.7	20823.9	28382.2
32009912943	7277.86	16230.4	35433.4
32009912976	11779.6	21129.2	35093.6
32009913024	7393.74	18086.3	27526.4
32009913172	3494.05	7266.6	13153.2
32009913222	4152.87	8379.73	18208.3
32009914014	7120.43	13589.5	26126.3
32009914097	9315.12	14241.9	32140.5
32009914121	9113.57	11975.2	18877
32009914204	4115.94	13469.3	28075.5
32009914337	17488.3	33336.3	38751.5
32009914386	9015.09	19391	30492.9
32009914527	7809.99	16879.3	38631.4
32009914667	8145.25	9699.58	18190.6
32009914733	4856.04	14045.2	32790
32009914881	23157.5	38746.1	33292.4
32009915094	18303.9	32576.9	37533.6
32009915268	17078.8	33702.5	26566.9
32009915284	3101.87	9135.8	15272.4
32009915359	13675.1	27122.5	38993.2
32009915367	8486.25	12740.9	19953.7
32009915433	8765.89	25478.5	31721.2
32009915441	7474.98	12474.4	26030.6
32009915474	2971.85	4424.53	8841.07
32009915532	10319.3	19903.3	38123.5
32009915771	5572.83	24422.6	28730.8
32009915938	7911.54	8029.85	19993.4
32009916464	10234.4	22350	33886.4
32009916589		24707.8	35524.3
32009916597	5782.1	15557.8	18266.1
32009916829	15149.9	23996.6	23198.3
32009917165	9539.88	10152.5	29337.1
32009917207	17205.9	20538	28834.5
32009917405	12126.7	20682.1	25392.3
32009917835	20167.5	33269.1	41685.3
32009918817	14169.1	19287.5	32239.7
32009919146	9767.19	11939.5	30818.6
32009919229		22589.8	31942.7
32009919534	4130.1	8451.37	17721.1
32009919765	7052.17	12138.6	23970.5
32009919849	6432.46	15286.6	23016.2
32009919872	4081.56	8988.44	22096.4
32009920177	10585.5	11707.7	20073.7
32009920334	11445.2	20243	30499.1
32009920367	25471.7	23462.7	29829.2
32009920375	11130.8	22199.1	29306.1
32009920581	2854.98	5026.93	8670.08
32009920839	9824.28	18429.4	32135.5
32009921357	12401.4	18463.6	33602.7
32009921647	28723.5	29131.3	23472.8
32009921761	13770.1	19375.1	37502.7
32009921779		12457	25477.1
32009921795	3249.16	21885.7	20279.2
32009921886	4335.75	17814.8	28584.2
32009921936	23271.1	40318.5	28069.2
32009922140	3738.3	11597.7	25134.7
32009922769	5923.17	16521.3	31778
32009922835	6322.31	12004.5	24735.7
32009923528	28591.9	35442.3	39648.2
32009923551	6502.29	23429.2	37422.5
32009924088	33148.9	27570.8	29959.5
32009924302	3560.56	6134.25	13198.4
32009925192	5761.75	8461.87	13392.8
32009927289	30536.2	31080.9	30810.3
32009928246		27434.2	36397.7
32009928337	6596.83	14385.2	20378.8
32009928352	5442.68	12230.9	28682.8
35007700178	4187.26	6232.26	10059.6
35007700871	10815.6	14286.1	40617.3
35007701218	5052.33	7581.82	17673.2
35007701259	19282.6	13410.5	11753
35007701770	6250.74	8871.88	14862.9
35007702018	9256.17	15325.1	26713.7
35007702133	22915	27155.7	22784.6
35007703099	19284.6	28772.2	40544.1
35007703461	9734.36	17893.2	32536.6
35007703578	24190.2	25141.6	32248.2
35007703651	8183.81	15007.3	15223.7
35007703750	3610.47	2989.04	11821.2
35007703917	4461.77	13077.6	16416.4
35007703982	9326.01	14934.2	17549.9
35007704006	9839.32	10758	14453.3
35007704196	12533.1	16880.7	32247.3
35007704337	21514.9	23954.3	36485.3
35007704386	6971.09	11897.3	16220
35007704519	667.97	19293.3	23002.1
35007705045	15544.5	18617.4	16388.7
35007705060	12018.5	26468.7	38556.5
35007705318	3850.7	5431.52	9544.6
35007705326	13739.1	19792.4	31210.8
35007705334	13757.7	16211.7	27129.3
35007705383	7120.32	9368.1	12945.2
35007705391	7436.82	14591.4	24695.6
35007705557	6215.79	15301.8	25536.8
35007705664	15024.5	11340.2	10453.6
35007705714	5346.19	9912.91	14489.2
35007705771	14011.1	22376.7	25528.1
35007706084	8908.19	7738.66	13188.6
35007706159	4070.42	6971.21	13564.8
35007706274	22539.9	20539.5	23041.8
35007706613	11592.2	11527.9	18499.5
35007706662	28396.1	38376.5	27077.7
35007706753	18086.5		28567.3
35007706803	10168.2	18242.8	31733.8
35007706969	8155.65	12926.4	24906.8
35007707454	5176.13	7747.09	10106.3
35007707504	11953.1	21949.6	30079.6
35007708064	13987.5	28409.6	34766.3
35007708072	7651.39	13923.3	20332.8
35007708155	8112.68	14681.9	23083.3
35007708163	18131.4	22940.7	39813.4
35007708239	27595.3	36592.2	39450.5
35007708403	7337.13	15127.3	27727.5
35007708627	3097.19	3761.66	13335.6
35007708734	21235.2	26335.8	34662.9
35007708841	15609.3	17128.1	30300.3
35007708957	2600.13		10740.6
35007709161	20866.1	32240.2	23310.9
35007709401	7236.34	12501.5	12289.6
35007709476	12590.8	21491.4	43428.3
35007709633	14040	10999.5	13228.9
35007709898	9323.85	9931.85	19710.6
35007709906	5937.21	12163.1	25758.6
35007709948	8929.93		19406.2
35007709963	8379.75	14522.5	30895.8
35007710011	41892.8	37067.4	29696
35007710060	16562.5	23382.8	14997.2
35007710086	6243.17	13595.9	19622.6
35007710094	22784.3	29804.7	33380.9
35007710235	10463.7	21837.9	28405.8
35007710359	9543.57	13980.7	29218.3
35007710508	5921.37	14978.9	30815.4
35007710557	12146.4	23931.7	26540.1
35007710599	35296.4	36132.6	32739.4
35007710730	30087.3	30619.4	36172.7
35007710789	4061.82	4623.18	10859.7
35007710813	9835.33	13360.5	17099.1
35007710862	8720.58	15908	21564.1
35007710870	5427.43	5939.6	21691.8
35007710961	7305.18	10913.8	22885
35007710995	23626.5		21012.9
35007711084	16848.5	18292	27285.8
35007711365	19861.2	24373	34476.2
35007711498	14131.7	30008.1	25106.1
35007711514	16021.4	10732.2	12569
35007711522	4863.41	8456.12	15396.4
35007711563	20465.1	27057.2	27024.4
35007711571	26543.6	25127	37823.6
35007711613	29621	28853.2	35029.9
35007711720	8559.7	10952.6	19631.5
35007711795	40055.4	38897.9	45183.8
35007711878	7666.32	10932.3	14529.4
35007711928	1946.5	7797.88	16425
35007711969	10392.1	24985.3	33212
35007711993	6378.9	11252.8	25112.1
35007712199	8176.19	19921.3	28916.4
35007712231	29729.3	31336.4	34360.8
35007712314	9687.6	10998.8	23126.9
35007712322	11267.3	12841	25333.3
35007712421	13438.4	23671.6	26309.6
35007712447	10890	20876	34028.6
35007712488	13661.2	14113.5	26741.5
35007712496	28106.2	30886.5	24861.6
35007712769	16627.2	24177.8	32980.1
35007712868	5349.06	8913.3	24125.8
35007712918	12665.6	17056.6	23676.8
35007712942	12814.4	15453.4	25268.5
35007712991	40412.7	34013.9	26857.9
35007713197	4754.42	7714.82	15103.1
35007713262	29516	34642.7	34005.8
35007713361	17774.3	19451.5	23392.4
35007713395	6657.28	9448.47	22110.4
35007713445	7290.3	9660.71	14294.5
35007713528	19587.1	21590.1	30136.2
35007713593	22270	29769.3	30553.5
35007713601	3684.61	5551.92	13849.8
35007713627	22641	19088.4	26333.5
35007713726	12446.6	9615.58	16576.9
35007713759	4477.33	13105.5	29135.7
35007713809	23447.9	23993.3	18482
35007713841	18603	22622.1	27234.9
35007714005	11723.6	19034.9	17305.6
35007714021	6874.84	7952.97	12486.3
35007714393		21589.8	31426.9
35007714401	17743.1	23296.6	20439.5
35007714559	6072.91	9410.35	12678.9
35007714799	21918.2	33043	30409.4
35007714856	22403.7	27116.5	23660.7
35007714880	39431.3	43622.2	43931
35007715028	5294.94	6102.92	12578.9
35007715077	11153.8	11345.2	16529.8
35007715184	10097.4		24204
35007715465	8942.82	13169.5	23126.5
35007715564	5187.4	6656.52	12955.3
35007715598	10077.4	14990.2	32219.9
35007715820	22615.2	26286.7	36309.9
35007715861	2051.4	3731.94	7380.16
35007716273	7311.1	12009.2	24575.4
35007716422	19559.5	30816	39232.7
35007716430	18164.7	20818.5	33100.5
35007716554	10636	26524.8	36263
35007716604	9562.34	16354	28824.4
35007716638	6311.23	7782.88	11220.8
35007716646	5291.87	6902.11	14823.7
35007716687	12037.5	16350.4	23412.2
35007716745	4086.9	4504.43	12965.1
35007717263	33075.3	40138.4	37204.4
35007717339	21335.7	37209.9	27885
35007717701	27478.1		24835
35007717800	6330.77	9470.36	19068.4
35007717834	20688.8	35270.9	39795.3
35007717974	18886.1	38091.8	35357.4
35007718147	10983.4	12285.5	28552.9
35007718881	24360.7	31992.1	38260.8
35007718899	31666.4	27981	17696.5
35007719178	18478	25734.2	38641.3
35007719236	11913.4	17238.2	22649.4
35007719517	3761.84	7809.23	19591.8
35007719681	3204.26	7020.4	13440.3
35007719699	6113.2	13282.1	19963.4
35007719772	11394.4	21606.4	33783.8
35007719871	14363.5	17564.6	23898.2
35007720010	26303.2	34147.2	46167.3
35007720036	17795.6	27320.3	38713.9
35007720242	7362.61	8812.15	12007.4
35007720440	10495.3	15241.8	18795
35007720499	12393.9	21010.5	41233.3
35007720531	4704.15	7220.81	11927.5
35007720606	30729.7	37375.2	27950.5
35007720614	8410.27	13667.9	27806.6
35007720697	2710.82	8128.75	6053.33
35007720861	29362.5	21521	39416.3
35007720986	34810.2	44195.7	44476.1
35007721034	5340.16	7399.73	18895.7
35007721059	9592.09	14652.4	13983.3
35007721083	38546.3	32592.5	22489.2
35007721166	31600.8	39705.7	39006.9
35007721364	6138.76	9419.51	13667.9
35007721414	14926.6	22657.8	37845.7
35007721430	11809.5	14007.5	28130.6
35007721455	10744.7	19555.5	28189.2
35007721471	7718.93	10750.1	20802.1
35007721497	2545.12	4296.45	7767.95
35007721596	28764.7	31629.3	7804.56
35007721752	9456.44	19855.8	17986
35007721943	4897.7	8450.42	17826.5
35007724871	15591.7	30290.1	41418.3
35007724921	12792.8	16472.8	19595.9
35007724996	11810.6	14983.5	22813.8
35007725027	12784	17763.1	20589.7
35007725035	10122	18419.3	32446.8
35007725159	41732.6	42261.2	36123.9
36003300047		27063	30923.3
36003300286	8416.79	20868.4	26644.7
36003300294	12704.6	16921.5	24541
36003300922	15384.2	20222.2	22023.3
36003300971	6432.15	8331.54	12800.5
36003301078	2459.53	5796.17	6051.2
36003301094	93689.3	97468.9	114766
36003301136	2123.05	5789.16	12964.9
36003301185	43313.9	45250.9	48072.2
36003301334	5438.88	7822.76	16045.4
36003301458	4775.22	7597.15	15721.8
36003301508	6687.73	19647.4	20217.1
36003301649	9724.48	16007.6	26639.9
36003301821	10851.4	13010.4	25702
36003302357	18604	9022.53	7210.64
36003302571	4359.32	6148.2	11265.9
36003302886	7956.64	12990.9	23748.2
36003303058	14682.1	16539.9	20793.7
36003303173	9776.23	12109	20000.5
36003303447	8400.7	16570.8	26612.6
36003303488	2745.14	5736.67	13593.1
36003303561	10939.1	10537.2	12511.6
36003303587	3148.99	5803.54	10649
36003304163	4102.08	8828.19	13722.8
36003304213	24840.9	25437	43575.9
36003304429	10686.1	20772.2	24366.9
36003304494	8421.27	21615	24073
36003304528	6551.01	23751.3	25371.7
36003304734	15628.7	20112.3	32053.8
36003304890		6271.41	8402.61
36003304924	18276.6	17376.8	18558.7
36003304932	4206.57	5426.72	7991.36
36003305046	14297.1	19491	30069.3
36003305103	16760	19440.5	39690.9
36003305160	124967	107468	110594
36003305244	4421.58	5145.59	9390.5
36003305418	2514.29	6138.16	15625.1
36003305426	9696.73	15738.1	22100.4
36003305640	21176.7	28997	37753.8
36003305699	110219	100968	102711
36003305749	13449.4	18508	34318.7
36003305855	28463.6	30920.5	41708.1
36003306200	15678	18228	22058.8
36003306572	23058.8	22386.4	19548.2
36003306788	2739.75	4130.43	9506.88
36003306887	6640.36	10013.3	14470.3
36003306929	9126.79	7798.41	14291.1
36003307109	20590.3		26255.9
36003307166	3370.38	5102.85	8743.76
36003307216	7923.37	17269.3	31919.4
36003307489	12965.2	13160.4	18880.7
36003307513	6312.51	13020.8	25764.3
36003307588	4268.76	8535.78	12102.8
36003307901	33477.9	31708.7	33138.4
36003307935	15879.3	15354.9	30773.9
36003307943	12775.7	14370.9	21775.3
36003307992	5273.4	13853.8	23616.2
36003308222	13686.7	20709.5	27372.8
36003308263	3360.53	5293.41	9626.37
36003308289	34090.5	31167.1	36995.4
36003308453	13018	17079.2	8716.71
36003308503	3215.21	11596.3	9650.21
36003309782	29135.8	28138.5	25925.2
36003309816	8099.47	14265.6	17326.6
36003309949	12578.1	15832.2	21143.5
36003310418	9576.2	22718.3	31163.3
36003310434	2827.05	8536.14	13111.8
36003310459		25743.8	24623.8
36003310830	2761.54	4208.26	9102.48
36003310855	14471.4	14169.4	19172.5
36003310863	6756.03	8957.16	9776.39
36003310871	24333.1	9840.41	8355.61
36003310905	9642.99	11869.7	16962.7
36003310921	10837.4	14374.1	21127.8
36003310954	2345.75	5245.48	6577.43
36003311291	16706.5	22980.5	27410.7
36003311317	11561.1	12895.1	21639.8
36003311465	3513.92		7589.52
36003311515	17859.3	19204	19666.5
36003311531	11561	19468.3	27113.3
36003311549	8517.1	7398.57	18933
36003311739	11161	10685.1	15127.4
36003312232	14595.6	12229.2	17463.5
36003312240	9811.18	11382.6	20370
36003312257	20808.8	22119.4	21457.5
36003312596	10159.3	16807.1	19929.3
36003313180	2492.37	3659.54	9250.03
36003313255	5441.37	6731.67	12133.5
36003313396	4867.15	6782.15	5700.52
36003313461	15732.8	19193.8	23549
36003313529	19736.5	31966.7	43386.1
36003313537	53273	27838	36709.9
36003313867	16878.3	15816.7	17794.2
36003313917	13902	20013	26709.6
36003313925	3967.08	6848.89	10510
36003314410	11593.1	16019.5	22966.2
36003314477	5376.52	6129.61	8999.07
36003314493	9188.78	9865.28	10675.2
36003314501	8793.49	19179	27931.4
36003314527	30875.2	24600	24524.8
36003314535	13195.7	18606.6	30593.5
36003314642	6329.96	7727.06	10771.4
36003314717	21152.3	27981.3	32094.2
36003314725	4089.23	12955.3	12680.6
36003314790	7042.72	13378.6	16711.9
36003314931	21923.5	22727.3	24964.3
36003315169	7115.68	12155.7	15814.4
36003315235	14451.8	14076	23496.2
36003315672	26274.9	20706.8	28375
36003315680	37577.7	23591	21480.8
36003315763	26192.7		11099.2
36003315789	2710.59	5180.3	8331.45
36003316340	9081.69	23928.9	25241
36003316407	6581.05	10724.5	17060.9
36003316423	14737.9	19107.2	20667.3
36003316753	7381.39	7665.67	15035.6
36003316928	4408.24	7774.28	18490.5
36003317124	4422.7	4559.15	9072.95
36003317736	13376	13829.4	23250.5
36003317967	13725.8	18432.3	17925.4
36003318049	4627.51	4418.95	8207.66
36003318262	3975.93	6498.25	7218.84
36003318296	4536.13	9493.36	15785.2
36003318585	12360.8	11060.6	21565.2
36003318718	14466.5	25989.5	23334.8
36003318734	12946.8	15966	19863.6
36003319591	10217.3	18740.6	24292.8
36003319674	15093.4	17367.7	20772
36003319708	7414.82	9418.63	12565.3
36003319716	11267.8	12469.2	13882.6
36003319971	11328.6	17601.2
36003320177	13434.9	16146.2
36003320623	10042.3	14546.1

## Sheet: Fig 1F
Subject.ID	D10	D21	D42
31005500017	0.66	0.72	8.27
31005500058	7.27	15.49	17.44
31005500132	11.11	5.21	5.13
31005500348		6.1	11.45
31005500363	41.59	0.8	7.57
31005500629	2.15	6.96	11.33
31005500710	2.61	3.81	27.79
31005500736	2.03	4.1	16.83
31005500819	1.55	4.4	26.45
31005500868	2.74	14.82	10.86
31005501031	4.11	3.19	37.98
31005501056	0.37	8.25	78.21
31005501155	3.58	4.94	15.78
31005501163	8.78	21.53	13.16
31005501312	6.04	5.28	31.69
31005501338	1.78	1.89	11.21
31005501353	3.72	3.88	22.27
31005501395	1.59	9.2	8.47
31005501403	3.11		6.29
31005501411	2.38	13.21	64.8
31005501775	2.83	2.25	6.04
31005501924	8.29	4.48	6.19
31005501999		3.86	7.38
31005502013	1.53	3.19	5.85
31005502062	3.22	11.58	5.26
31005502120		3.9	13.82
31005502146	0.29	0.81	4.77
31005502773	2.44	2.85	4.34
31005502906	0.79	3.7	19.19
31005503334	6.6	12.43	34.33
31005503441	24.13	9.02	3.73
31005503680	15.74	7.07	6.2
31005503714	2.32	7.88	26.72
31005503987	0.86	4.59	11.39
31005503995	1.03	1.83	4.83
31005504100		3.24	18.97
31005504183	2.48	4.16	22.74
31005504282	4.98		9.95
31005504480	2.58	5.64	9.55
31005504522	1.79	7.7	31.08
31005504589	2.09	8.07	11.86
31005504761	4.95	10.95	18.92
31005504852	4.07	6.52	18.9
31005504878	3.94	6.3	22.65
31005504894	4.19	3.5	3.76
31005504951	23.11	7.49	4.11
31005505065	3.85		36.84
31005505081	31.79	2.28	17.33
31005505131	6.91	0.58	5.48
31005505156	2.6	9.38	10.95
31005505271	4.44	6.12	42.94
31005505297	0	0.11	24.81
31005505396	7.36	2.69	3.64
31005505529	2.26	1.6	5.14
31005505628	1.62	15.72	40.1
31005505891	0.6	2.99	21.31
31005505917	4.82	3.31	4.88
31005506055	2.58		13.73
31005506147	2.23	48.7	44
31005506204	1.53	4.17	8.77
31005506311	2.32	4.53	16.78
31005506360	5		9.96
31005506816		2	7.63
31005506881	3.47	4.71	27.38
31005507053	1.93	2.14	8.13
31005507079	1.63	31.41	8.69
31005507210	1.65	3.29	32.62
31005507285	2.8	2.99	17.74
31005507335	0.4	4.2	7.55
31005507665	3.1	4.64	11.78
31005507673	1.26	15.79	4.93
31005507780	1.92	22.98	17.26
31005507871	5.42	4.93	35.41
31005507889	1.88	1.59	17.82
31005507939	5.72	9.87	6.77
31005507954	3.25	5.31	17.8
31005508051	4.13	3.6	22.66
31005508135	51.29	24.63	0.09
31005508556	2.33	2.8	8.2
31005508796	4.32	16.52	12.77
31005508812	3.76	5.87	14.26
31005508903	3.3	43.37	0.2
31005508960	4.91		11
31005509133	7.22	27.64	11.43
31005509190	4.79	6.76	21.29
31005509216	2.56	1.52	19
31005509539	2.26	9.73	32.56
31005509588	4.51	13.19	27.04
31005509877	3.37	2.93	9.41
31005510032	1.67		23.38
31005510149	3.07	5.77	13.42
31005510214	1.69		19.61
31005510271	1.14	3.11	42.4
31005510701	1	4.73	9.31
31005510743	1.19	4.35	8.97
31005511014	1.74	5.99	34.54
31005511253	7.44	13.81	16.21
31005511386	1.99	3.76	10.74
31005511394	2.27		6.11
31005511402	4.59	2	4.53
31005511428	5.27	12.31	90.35
31005511683	2.73	5.42	24.82
31005511915		5.04	41.8
31005512103	5.05	7.03	13.63
31005512111	1.83	8.66	19.55
31005512186	1.54	5.06	24.82
31005512210	6.83		16.83
31005512681		5.82	21.24
31005512699		4.06	27.84
31005513010	2.81	3.24	9.25
31005513101	11.27	33.51	61.42
31005513341	5.88	12.62	27.28
31005513358	2.18	3.88	17.84
31005513986	2.37	5.66	20.62
31005514034	1.05	4.72	8.43
31005514117	2.87	3.09	20.15
31005514166	1.77	3.98	18.96
31005514182	1.17	1.76	8.8
31005514216	2.02	3.92	25.88
31005514257	1.97	4.89	34.42
31005514331	3.68	9.41	46.04
31005514505	2.66	4.83	15.36
31005514745	3.67	5.63	13.37
31005514752	3.17	6.15	46.97
31005514950	24.88	27.92	49.7
31005514992	5.12		13.83
31005515239	2.55	6.64	23.51
31005515320	1.53	1.99	5.62
31005515379	2.45	6.43	44.5
31005515791	1.98	5.11	33.38
31005515973	5.14	2.09	9.2
31005516039	2.11	4.76	24.79
31005516500	4.71	9.73	60.83
31005516559	2.2	9.45	12.25
31005516633	1.96	1.75	6.33
31005516732	2.24	3.52	33.1
31005516740	3.14	5.05	84.61
31005516815	0.88	2.85	4.01
31005516898	18.19	8.57	9.28
31005517334	0	2.45	47.96
31005517615	1.8	5.76	39.49
31005517664	34.02	4.8	31.42
31005517938	2.66	3.49	5.16
31005518019	1.87	4.16	5.22
31005518092	14.12	5.79	5.49
31005518308	2.33	3.49	6.66
31005518340	6.09	5.49	33.18
31005518563	3.14	0.91	6.73
31005518605	13.22	4.8
31005518688	2.68	5.73	12.39
31005518746	2.24	2.77	5.92
31005518753	2.19	6.07	92.65
31005519215	7.95	3.61	5.35
31005519223	1.53	4.72	24.28
31005519488	1.79	4.41	12.83
31005519496	4.54	3.57	12.25
31005519520	6.08	4.91	35.57
31005520486	0.71	3.1	16.01
31005520494	1.44	7.09	48.89
31005520684	1.32	3.42	13.52
31005520767	6.85	4	3.37
31005520858	0.92	4.07	17.43
31005521344	3.42	4.91	7.3
31005521526	2.1	4.21	9.93
31005521583	1.58	5.55	36.2
31005521880	2.29	3.41	25.22
31005521914	3.36	6.43	16.14
31005521955	1.42	2.16	22.32
31005522003	5.02	13.22	23.25
31005522151	1.04	2.79	46.34
31005522326	9.3	4.87	4.17
31005522433	22.68	9	83.34
31005522748	7.74	8.2	20.54
31005522888	1.86	8.94	20.92
31005522938	2.7	3.04	17.13
31005523019	29.21	4.16	22.73
31005523027	2.8	24.23	35.65
31005523050	0.71	7.81	9.31
31005523209	8.69	3.53	3.34
31005523308	0.99	0.21	14.55
31005523472	0.84	8.03	24.62
31005523555	3.19	4.43	11.15
31005523589	0.9	12.41	39.19
31005525147	25	9.65	4.44
31005525519	1.19	1.2	4.07
31005525832	1.17	3.52	3.58
31005526350	1.8	4.79	7.09
31005526996	15.28	32.53	97.31
32009900096	8.78	14.92	9.46
32009900666	4.44	5.5	5.89
32009900690	11.72	15.07	14.44
32009900708	10.02	6.52	5.54
32009901268	37.65	37.53	23.36
32009901532	7.68	28.82	23.94
32009901797		6.52	7.23
32009901888	3.7	4.81	15.04
32009902001	5.71	7.35	3.85
32009902167	11.74	5.24	7.68
32009902175	3.25	3.79	2.65
32009902258	4.53	10.03	16.38
32009902282	3.15	7.61	14.3
32009902324	7.59	8.33	15.61
32009902803	5.28	6.76	4.61
32009902977	2.96	4.7	6.44
32009903058	8.73	7.2	21.96
32009903298	2.25	5.15	17.85
32009903306	4.25	3.94	6.45
32009903322	14.18	8.13	16.13
32009903389	4.28	11.66	20.33
32009903801	5.99	5.8	7.29
32009903918	6.58	10.45	15.2
32009904254	14.21	17.1	21.51
32009904734	4.66	12.53	14.1
32009905392	8.22	4.82	6.69
32009905418	17.12	19.65	52.52
32009905541	4.52	7.18	14.18
32009905715	3.69	4.11	3.11
32009905863	12.86	23.87	21.54
32009905988	7.78	8.91	15.71
32009906093	9.11	14.24	12.49
32009906101	5.93	5	5.92
32009906119	4.68	4.21	6.02
32009906168	8.32	10.85	26.87
32009906184	7.3	2.51	7.32
32009906275	10.5	9.66	13.51
32009906416	2.95	5.48	10.9
32009906853	1.74	4.38	1.59
32009907000	3.73	3.32	6.74
32009907380	64.23	55.19	58.02
32009907463	4.25	8.2	18.8
32009907687	11.43	18.11	15.65
32009907992	9.55	6.93	7.62
32009908099	14.43	12.84	9.42
32009908503	4.75	11.15	14.01
32009908677	18.68	16.25	14.08
32009908974	1.6	5.67	4.28
32009909147	9.05	10.27	15.31
32009909402	5.69	7.7	5.04
32009909493	6.06	12.24	7.63
32009909527	2.96	8.94	6.5
32009909824	2.33	4.97	7.08
32009910350	13.44	15.64	14.11
32009910384	31.1	16.45	15.61
32009910574	10.11	19.27	20.39
32009910640	6.1	5.64	5.81
32009910764	4.32	2.48	14.35
32009910988	9.62	12.82	13.31
32009911150	80.72	7.86	20.36
32009911184	11.62	10.65	22.74
32009911259	2.85	18.15	5.61
32009911341	28.07	20.6	20.66
32009911432	5.4	6.11	6.48
32009911515	7.85	6.58	10.94
32009911606	5.46	9.21	7.43
32009911697	2.07	2.2	5.61
32009911705	3.22	2.39	10.49
32009911812	26.7	11.6	9.54
32009911853	11.14	14.81	8.83
32009911903	12.4	11.99	6.86
32009912034	9.15	18.42	11.93
32009912059	7.8	4.17	21.07
32009912109	3.68	1.99	9.8
32009912265	5.89	6.32	6.9
32009912349	19.22	6.84	3.99
32009912562	2.66	1.66	43.24
32009912620	6.79	14.13	29.94
32009912703	12.06	6.98	16.86
32009912943	45.03	35.85	31.52
32009912976	6.83	7.34	13.58
32009913024	2.14	17.97	2.94
32009913172	16.7	11.26	12.18
32009913222	15.95	10.64	13.5
32009914014	7.96	4.01	37.96
32009914097	8.66	9.08	18.95
32009914121	7.23	7.78	10.84
32009914204	16.3	9.51	13.79
32009914337	6.82	5.23	4.82
32009914386	10.11	7.3	55.88
32009914527	2.61	2.19	5.06
32009914667	19.86	17.19	14.72
32009914733	4.24	8.87	15.5
32009914881	14.32	15.38	22.09
32009915094	9.91	9.81	15.36
32009915268	24.78	27.35	34.96
32009915284	10.55	17.14	16.59
32009915359	10.52	12.09	14.1
32009915367	10.06	12.53	14.12
32009915433	13.39	9.93	6.62
32009915441	11.97	11.82	11.08
32009915474	10.12	14.53	14.36
32009915532	24.12	11.71	14.18
32009915771	7.55	6.39	10.66
32009915938	3.04	5.53	10.9
32009916464	7.94	8.66	16.43
32009916589		529.73	10.53
32009916597	11.45	88.3	13.68
32009916829	15.4	18.19	27.13
32009917165	8.53	9.79	19.02
32009917207	14.31	16.76	24.97
32009917405	90.24	81.04	71.42
32009917835	8.11	251.07	16.77
32009918817	7.25	6.62	7.96
32009919146	251.4	9.22	9.98
32009919229		376.77	12.18
32009919534	8.56	11.51	19.69
32009919765	30.65	17.11	19.64
32009919849	9.18	15.88	18.7
32009919872	11.93	8.6	17.75
32009920177	8.19	10.72	15.88
32009920334	15.98	15.89	21.01
32009920367	7.89	7.5	5.8
32009920375	5.84	8.37	5.18
32009920581	7.42	25.7	18.58
32009920839	10.01	7.2	6.93
32009921357	5.1	11.1	8.04
32009921647	24.91	28.11	45.81
32009921761	10.95	9.93	17.38
32009921779		16.98	9.64
32009921795	7.05	0	11.42
32009921886	10.64	8.42	6.33
32009921936	23.05	11.53	11.38
32009922140	15.53	10.69	11.51
32009922769	7.59	16.76	26.99
32009922835	12.69	12.36	19.58
32009923528	13.04	11.82	18.56
32009923551	9.96	5.35	10.18
32009924088	24.3	19.34	16.73
32009924302	4.44	6.98	17.01
32009925192	8.87	29.44	15.92
32009927289	12.77	16.99	20.71
32009928246		653.22	6.25
32009928337	11.58	10.26	13.66
32009928352	5.75	6.74	9.86
35007700178	6.18	41.35	43.41
35007700871	7.34	12.11	32.98
35007701218	5.22	22.02	45.15
35007701259	36.14	21.31	13.61
35007701770	1.99	15.27	5.51
35007702018	3.54	6.24	42.11
35007702133	5.27	9.83	19.37
35007703099	47.92	58.73	224.71
35007703461	3.8	4.12	7.25
35007703578	15.88	56.67	103.75
35007703651	40.41	6.37	9.96
35007703750	19.91	1.02	7.72
35007703917	8.4	18.11	19.41
35007703982	3.14	9.01	7.98
35007704006	58.13	45.05	120.7
35007704196	16.16	90.59	140.92
35007704337	4.93	4.68	5.31
35007704386	4.99	69.8	24.53
35007704519	0.98	135.6	21.27
35007705045	13.49	25.51	28.18
35007705060	9.4	14.37	12.61
35007705318	5.29	9.22	12.88
35007705326	62.29	15.23	16.9
35007705334	131.13	273.99	321.66
35007705383	20.8	41.54	40.48
35007705391	5.27	5.12	5.1
35007705557	2.68	6.84	20.34
35007705664	184.54	136.18	69.41
35007705714	13.62	11.28	19.63
35007705771	23.53	22.67	25.46
35007706084	2.7	4.23	9.5
35007706159	5.13	8.33	5.46
35007706274	2.88	8.65	15.05
35007706613	32.2	31.45	80.18
35007706662	68.6	133.4	116.53
35007706753	1.69		24.76
35007706803	15.2	27.91	55.79
35007706969	8.28	26.8	91.17
35007707454	4.15	20.28	28.89
35007707504	7.33	10.88	28.32
35007708064	13.21	17.35	57.75
35007708072	8.33	4.5	10.29
35007708155	6.34	27.29	59.48
35007708163	2.91	2.63	6.47
35007708239	7.38	17.1	34.64
35007708403	8.24	5.74	17.72
35007708627	2.88	5.48	4.13
35007708734	5.07	5.16	31.9
35007708841	2.26	2.59	9.3
35007708957	18.91		4.65
35007709161	1.46	11.2	44.21
35007709401	8.54	29.91	12.97
35007709476	11.34	33.18	68.19
35007709633	35.78	162.17	203.08
35007709898	78.81	44.52	273.17
35007709906	11.13	15.31	34.71
35007709948	39.55		127.72
35007709963	1.66	2.43	18.85
35007710011	55.54	55.81	81.1
35007710060	18.26	16.87	18.66
35007710086	1.25	5.93	12.39
35007710094	56.76	17.51	24.4
35007710235	7.05	14.97	21.34
35007710359	4.68	21.64	29.93
35007710508	24.6	32.21	54.48
35007710557	18.69	30.1	47.35
35007710599	15.35	28.49	44.97
35007710730	32.05	49.71	75.98
35007710789	2.68	3.45	37.66
35007710813	11.31	11.35	39.69
35007710862	2.89	11.18	14.84
35007710870	3.08	2.85	11.86
35007710961	8.89	7.03	20.41
35007710995	116		144.05
35007711084	52.72	159.21	186.22
35007711365	13.02	8	20.66
35007711498	29.5	56.34	88.44
35007711514	13.37	9.24	3.76
35007711522	14.89	4.4	13.99
35007711563	36.33	79.88	77.47
35007711571	40.14	61.6	86.67
35007711613	109.65	228.85	304.67
35007711720	5.92	16.07	16.05
35007711795	24.05	39.06	75.82
35007711878	16.84	73.91	106.2
35007711928	3.88	12.25	9.65
35007711969	37.73	83.87	116.96
35007711993	4.9	28.63	74.45
35007712199	1.52	8.98	37.23
35007712231	11.1	21.17	26.02
35007712314	3.89	6.07	17.28
35007712322	32.12	23.4	84.66
35007712421	18.1	90.33	191.36
35007712447	4.01	15.68	28.74
35007712488	121.33	137.29	180.8
35007712496	114.91	145.05	339.46
35007712769	23.21	34.31	78.84
35007712868	1.94	10.64	27.8
35007712918	6.93	5.44	22.26
35007712942	5.26	8.81	19.33
35007712991	4.78	19.93	29.93
35007713197	8.12	11.62	38.92
35007713262	130.97	214.18	386.36
35007713361	8.42	32.47	80.87
35007713395	7.28	18.44	26.9
35007713445	60.53	60.86	110.02
35007713528	18.2	28.68	115.46
35007713593	20.68	61.45	55.14
35007713601	13.23	25.56	98.43
35007713627	237.82	146.72	239.32
35007713726	35.78	142.73	202.26
35007713759	1.4	6.35	18.97
35007713809	15.21	23.39	46.89
35007713841	13.33	9.74	15.33
35007714005	120.93	220.94	378.83
35007714021	4.8	18.27	34.01
35007714393		300	293.63
35007714401	31.49	54.13	64.17
35007714559	6.8	24.22	65.82
35007714799	8.12	5.63	20.89
35007714856	63.41	95.04	112.04
35007714880	70.76	132.3	155.87
35007715028	3.68	5.84	8.71
35007715077	9.41	12.75	28.09
35007715184	61.4		76.78
35007715465	3.3	4.23	20.41
35007715564	5.92	14.26	25.28
35007715598	3.05	4.69	10.33
35007715820	20.6	9.03	7.64
35007715861	3.26	7.82	18.8
35007716273	2.66	2.95	7.31
35007716422	2.45	28.42	52.81
35007716430	21.51	45.83	117.75
35007716554	2.32	3.09	7.55
35007716604	6.93	18.93	35.28
35007716638	5.78	35.83	61.44
35007716646	1.22	3.52	20.59
35007716687	9.9	7.38	12.41
35007716745	11.81	20.69	67.27
35007717263	4.31	17.89	46.12
35007717339	5.71	20.07	37.43
35007717701	87.24		361.14
35007717800	2.15	3.69	11.47
35007717834	8.97	12.57	19.71
35007717974	40.9	156.83	200.07
35007718147	4.47	17.19	16.03
35007718881	5.37	27.31	72.6
35007718899	53.93	33.48	30.37
35007719178	7.13	9.67	29.25
35007719236	14.95	35.48	48.41
35007719517	10.03	10.66	20.89
35007719681	14.43	26.29	42.1
35007719699	13.66	13.93	35.16
35007719772	3.89	8.81	17.44
35007719871	27.23	46.22	81.2
35007720010	69.91	124.29	128.37
35007720036	5.25	6.79	8.75
35007720242	7.78	7.66	52.2
35007720440	5.77	22.97	20.69
35007720499	1.52	4.72	5.57
35007720531	2.07	3.71	8.54
35007720606	7.36	13.98	15.23
35007720614	61.88	36.75	95.63
35007720697	2.87	3.96	12.27
35007720861	43.72	34.78	37.83
35007720986	45.8	79.75	101.1
35007721034	2.76	12.75	37.19
35007721059	23.58	105.24	54.5
35007721083	12.71	46.03	59.58
35007721166	21.83	20.09	24.13
35007721364	10.91	13.4	18.13
35007721414	0.79	5.56	26.28
35007721430	9.56	16.07	29.03
35007721455	2.56	11.52	33.01
35007721471	4.23	29.63	5.25
35007721497	1.99	3.61	11.59
35007721596	15.98	23.24	13.68
35007721752	13.97	21.6	14.68
35007721943	2.43	8.56	12.71
35007724871	4.67	7.16	10.04
35007724921	3.17	8.22	20.26
35007724996	4.37	8.33	18.78
35007725027	8.56	6.08	39.43
35007725035	4.84	7.25	13.13
35007725159	23.52	85.12	119.32
36003300047		1.26	0.87
36003300286	3.13	7.3	7.86
36003300294	1.76	2.03	2.95
36003300922	4.56	15.8	37.83
36003300971	1.19	1.38	3.08
36003301078	1.57	4.96	4.09
36003301094	3.07	3.36	3.76
36003301136	2.52	2.61	4.11
36003301185	1.58	1.3	1.55
36003301334	2.05	2.22	5.87
36003301458	3.44	6.49	6.75
36003301508	2.02	8.19	2.83
36003301649	0.79	1.55	3.23
36003301821	5.03	5.38	13.81
36003302357	2.56	1.65	1.46
36003302571	1.56	1.57	2.09
36003302886	1.72	3.87	4.42
36003303058	3.15	2.86	2.63
36003303173	5.81	2.35	10.44
36003303447	30.74	12.9	7.19
36003303488	0.87	0.69	1.98
36003303561	2.9	85.81	206.89
36003303587	0.51	1.07	1.21
36003304163	2.08	2.79	2.98
36003304213	3.26	1.55	2.35
36003304429	0.86	1.9	1.96
36003304494	4.63	7.74	13.22
36003304528	2.9	10.33	6.47
36003304734	4.72	2.01	21.24
36003304890		8.1	5.03
36003304924	2.43	5.96	4.36
36003304932	29.89	28.68	38.06
36003305046	5.05	4.94	7.34
36003305103	3.6	2.45	10.66
36003305160	1.65	3.28	4.83
36003305244	2.43	2.65	2.77
36003305418	2.56	1.34	3.87
36003305426	2.67	3.51	2.25
36003305640	2.7	10.36	2.24
36003305699	3.61	1.53	4.31
36003305749	1.36	0.87	8.06
36003305855	10.08	2.23	9.81
36003306200	5.77	6.5	18.95
36003306572	2.92	2.41	10.56
36003306788	3.45	2.71	2.84
36003306887	4.88	3.18	5.42
36003306929	3.12	2.52	3.25
36003307109	2.05		11.49
36003307166	1.11	1.65	4.53
36003307216	4.42	5.17	3.2
36003307489	4.22	3.67	10.16
36003307513	1.22	2.52	11.61
36003307588	9.8	1.9	3.99
36003307901	5.89	5.51	10.25
36003307935	1.7	2.64	9.81
36003307943	1.19	1.78	2.11
36003307992	3.46	2.84	9.6
36003308222	2.41	2.93	4.77
36003308263	85.87	2.37	2.91
36003308289	7.63	10	7.77
36003308453	2.44	2.55	1.81
36003308503	1.04	2.86	2.58
36003309782	45.01	10.54	20.12
36003309816	1.31	8.49	7.72
36003309949	23.83	9.16	14.25
36003310418	15.4	3.33	15.77
36003310434	1.24	0.46	1.89
36003310459		1.39	1.85
36003310830	0.78	1	2.54
36003310855	5.11	3.63	8.21
36003310863	1.66	1.51	1.75
36003310871	2.19	0.84	0.71
36003310905	0.92	1.44	3.99
36003310921	2.4	2.11	3.91
36003310954	0.99	0.58	1.37
36003311291	7.52	3.78	7.15
36003311317	2.23	2.47	7.06
36003311465	2.2		1.88
36003311515	15.51	6.61	10.76
36003311531	1.58	15.07	5.42
36003311549	5.18	4.3	6.17
36003311739	5.67	3.56	16.5
36003312232	0.76	0.7	1.08
36003312240	2.42	3.97	5.59
36003312257	4.97	7.87	9.26
36003312596	1.99	3.11	4.52
36003313180	1.76	2.56	2.45
36003313255	1.32	1.38	2.56
36003313396	9.65	1.47	2.28
36003313461	2.82	2.53	5.57
36003313529	1.84	1.7	0.95
36003313537	1.46	2.43	3.9
36003313867	2.92	2.46	5.04
36003313917	3.39	4.95	6.94
36003313925	2.68	3.25	6.17
36003314410	3.16	6.46	11.92
36003314477	2.69	12.11	4.7
36003314493	6.39	1.95	3.79
36003314501	5.16	4.65	7.1
36003314527	19.35	22.37	20.89
36003314535	6.64	5.51	7.06
36003314642	1.56	2.35	2.05
36003314717	1.97	2.46	2.96
36003314725	0.52	1.86	1.94
36003314790	0.78	4.29	2.06
36003314931	12.42	37.22	18.13
36003315169	0.53	2.03	3.59
36003315235	4.75	4.99	11.58
36003315672	1.39	1.22	2.02
36003315680	6.16	2.24	1.69
36003315763	2.34		2.54
36003315789	2.09	1.97	4.66
36003316340	3.65	3.48	8.9
36003316407	21.9	14.35	3.54
36003316423	1.39	2.75	2.36
36003316753	0.98	1.1	5.94
36003316928	1.29	2.37	3.85
36003317124	73.14	30.51	3.66
36003317736	1.13	1.72	3.55
36003317967	3.23	4.29	5.73
36003318049	0.73	0.84	3.04
36003318262	0.85	2.08	1.5
36003318296	1.55	5.45	6.41
36003318585	2.45	2.28	7.28
36003318718	5.97	4.48	9.67
36003318734	6.72	3.5	3.59
36003319591	10.53	9.25	11.5
36003319674	8.37	8.8	10.93
36003319708	3.84	5.52	6.66
36003319716	2.79	6.08	19.1
36003319971	1.53	3.7
36003320177	2.56	4.04
36003320623	3.91	3.52

## Sheet: Fig 1G
Subject.ID	D10	D21	D42
31005500017	10.19	13.53	14.59
31005500058	32.27	42.91	39.43
31005500132	28.25	31.08	25.81
31005500348		11.86	15.26
31005500363	13.59	14.13	14.03
31005500629	17.17	14.85	21.02
31005500710	16.19	20.96	21.88
31005500736	18.64	15.98	13.15
31005500819	56.05	29.31	30.53
31005500868	10.65	12.02	14.07
31005501031	19.69	19.84	17.63
31005501056	22.75	28.57	22.09
31005501155	21.73	16.17	21.24
31005501163	10.08	11.67	12.36
31005501312	46.27	29.06	29.36
31005501338	55.34	70.62	55.02
31005501353	14.2	11.73	9.77
31005501395	22.26	27.53	30.09
31005501403	25.83		28.79
31005501411	13.89	13.21	21.69
31005501775	18.9	17.71	22.1
31005501924	45.74	27.27	25.7
31005501999		20.89	24.18
31005502013	16.38	22.71	26.68
31005502062	15.38	20.55	15.99
31005502120		26.19	35.29
31005502146	11.16	13.61	14.08
31005502773	11.03	19.93	14.28
31005502906	9.12	13.28	12.42
31005503334	23.07	24.59	22.77
31005503441	29.24	43.17	34.7
31005503680	25.5	29.36	25.9
31005503714	229.03	132.67	109.28
31005503987	15.55	15.43	11.46
31005503995	12.84	22.6	17.59
31005504100		29.56	26.25
31005504183	45.18	45.03	40.86
31005504282	40.74		41.43
31005504480	20.45	18.5	18
31005504522	16.78	24.55	20.11
31005504589	16.11	34.43	19.22
31005504761	59.23	147.56	84.91
31005504852	24.03	30.68	35.51
31005504878	36.61	30.14	28.86
31005504894	373.44	634.09	813.13
31005504951	17.58	22.09	20.46
31005505065	26.03		27.57
31005505081	12.44	15.18	11.6
31005505131	14.25	12.27	14.14
31005505156	17.85	21.88	21.49
31005505271	23.28	18.88	23.17
31005505297	0.64	0.1	55.35
31005505396	28.02	24.04	21.76
31005505529	37.1	43.21	34.85
31005505628	26.99	26.34	27.05
31005505891	21.06	22.67	22.33
31005505917	31.54	40.74	37.69
31005506055	26.6		15.4
31005506147	17.41	19.55	23.33
31005506204	49.43	49.07	43.05
31005506311	14.97	13.24	17.71
31005506360	20.54		24.57
31005506816		21.13	18.33
31005506881	12.39	15.43	15.04
31005507053	84.54	18.45	22.49
31005507079	11.14	11.6	9.9
31005507210	16.42	17.99	18.79
31005507285	24.58	22.89	20.71
31005507335	11.56	15.04	12.12
31005507665	42.47	57.28	27.03
31005507673	12.6	15.99	14.01
31005507780	15.42	15.76	16.99
31005507871	22.58	34.6	22.44
31005507889	15.37	17.97	20.05
31005507939	20.24	22.81	26.14
31005507954	29.95	34.45	58.76
31005508051	19.46	17.76	21.21
31005508135	31.72	29.9	6.28
31005508556	18.51	21.81	26.73
31005508796	33.38	27.02	32.95
31005508812	15.03	30.99	21.62
31005508903	33.82	54.07	35.88
31005508960	26.18		24.93
31005509133	20.87	19.85	23.12
31005509190	20.16	26.46	27.53
31005509216	15.89	16.67	24.65
31005509539	28.43	30.16	31.7
31005509588	22.89	27.03	23.62
31005509877	26.92	20.53	18.24
31005510032	19.13		24.04
31005510149	27.4	27.93	26.96
31005510214	24.79		25.29
31005510271	10.83	7.67	13.21
31005510701	21.47	23.58	23.51
31005510743	11.88	14.08	12.96
31005511014	18.42	17.92	16.38
31005511253	18.21	19.15	16.34
31005511386	19.18	25.96	21.28
31005511394	33.18		27.71
31005511402	17.04	9.2	11.17
31005511428	24.53	25.37	16.44
31005511683	21.67	38.84	23.76
31005511915		24.2	22.02
31005512103	26.34	27.76	25.55
31005512111	39.83	30.71	26.64
31005512186	15.91	20.25	18.63
31005512210	26.99		24.55
31005512681		13.88	24.88
31005512699		37.39	23.05
31005513010	13.73	13.81	14.62
31005513101	14.14	21.19	23.72
31005513341	26.16	30.67	35.74
31005513358	15.6	17.46	17.22
31005513986	39.58	42.17	34.28
31005514034	25.97	37.94	42.48
31005514117	23.01	25.8	30.28
31005514166	25.56	20.95	25.94
31005514182	19.74	21.41	16.74
31005514216	22.25	26.82	29.13
31005514257	24.07	27.76	28.42
31005514331	48.8	44.47	33.53
31005514505	55.58	46.15	38.1
31005514745	32.81	28.2	22.65
31005514752	29.6	37.84	31.74
31005514950	29.64	37.42	44.89
31005514992	45.12		43.52
31005515239	33.12	26.83	20.39
31005515320	21.63	23.51	29.23
31005515379	26.97	24.07	15.89
31005515791	22.26	23.74	22.03
31005515973	17.2	17.51	14.56
31005516039	30.12	31.49	34.43
31005516500	37.03	47.5	42.78
31005516559	40.1	34.03	38.98
31005516633	28.83	26.71	26.12
31005516732	94.22	98.21	77.61
31005516740	28.67	40.83	30.95
31005516815	15.41	19.63	16.63
31005516898	25.83	24.81	16.25
31005517334	0.1	15.13	22.3
31005517615	7.95	17.89	23.8
31005517664	50.05	30.81	32.23
31005517938	22.98	22.58	26.29
31005518019	23.71	26.85	63.49
31005518092	13.37	17.42	15.67
31005518308	27.33	24.77	68.04
31005518340	44.99	29.93	24.44
31005518563	18.13	13.7	20.89
31005518605	23.87	25.22
31005518688	193.09	1029.88	714.8
31005518746	37.48	40.26	37.94
31005518753	34.86	21.62	23.6
31005519215	13.16	25.7	24.62
31005519223	25.48	27.41	59.97
31005519488	25.13	31.22	55.55
31005519496	66.38	194.09	234.27
31005519520	24.03	21.06	30.05
31005520486	24.78	13.43	14.63
31005520494	27.65	36.7	50.32
31005520684	32.98	39.46	70.58
31005520767	32.11	37.57	41.08
31005520858	14.85	15.46	19.17
31005521344	15.32	14.08	13.79
31005521526	40.26	28.18	25.05
31005521583	89.76	40.4	34.7
31005521880	24.2	35.1	21.93
31005521914	35.38	30.97	25.95
31005521955	21.81	19.22	29.6
31005522003	36.95	25.32	13.4
31005522151	16.91	21.04	23.78
31005522326	30.79	62.2	60.27
31005522433	11.31	11.1	12.68
31005522748	36.17	35.52	38.3
31005522888	32.4	25.49	17
31005522938	21.9	23.91	27.18
31005523019	16.84	17.79	13.96
31005523027	211.52	78.78	61.77
31005523050	26.42	4.2	10.21
31005523209	20.15	22.58	17.52
31005523308	19.97	2.65	16.14
31005523472	75.7	76.39	65.74
31005523555	15.83	14.06	10.61
31005523589	20.52	19.8	21.4
31005525147	14.87	24.81	29.15
31005525519	65.48	61.83	159.1
31005525832	20.37	17.25	21.53
31005526350	33.67	36.02	31.53
31005526996	18.8	16.32	10.56
32009900096	43.83	48.55	26.53
32009900666	21.57	26.19	19.66
32009900690	15.99	11.92	15.54
32009900708	18.81	13.77	16.03
32009901268	40.53	29.98	20.43
32009901532	14.31	19.3	14.12
32009901797		9.34	9.24
32009901888	15.79	20.98	15.59
32009902001	28.23	27.54	24.49
32009902167	25.6	24.44	18.04
32009902175	12.78	21.09	14.87
32009902258	17.86	15.43	15.35
32009902282	14.75	18.58	11.7
32009902324	16.4	14.24	15.2
32009902803	19.05	23.77	22.08
32009902977	16.41	16.73	14.12
32009903058	34.86	25.75	33.01
32009903298	16.56	19.52	15.17
32009903306	14.26	11.43	11.7
32009903322	18.39	13.72	19.77
32009903389	16.31	24.88	21.56
32009903801	17.6	18.94	18
32009903918	18.02	17.9	15.88
32009904254	28.07	28.45	25.97
32009904734	10.99	15.04	9.65
32009905392	7.18	4.25	3.91
32009905418	19.24	21.94	21.41
32009905541	15.47	16.76	15.36
32009905715	8.66	17.8	16.81
32009905863	16.06	20.38	22.19
32009905988	26.75	16.71	21.24
32009906093	19.26	18.45	2.79
32009906101	20.63	18.68	16.44
32009906119	36.98	30.57	20.2
32009906168	20.51	17.12	17.15
32009906184	11.42	18.9	16.81
32009906275	12.09	15.75	14.12
32009906416	19.16	20.91	18.92
32009906853	17.57	13.94	13.19
32009907000	18.59	14.49	17.58
32009907380	32.9	32.1	25.32
32009907463	13.34	14.95	17.94
32009907687	13.44	17.38	19
32009907992	18.44	14.37	15.46
32009908099	22.37	21.02	18.13
32009908503	16.26	17.59	19.97
32009908677	15.09	22.31	19.73
32009908974	27.94	32.29	30.41
32009909147	25.36	21.55	17.69
32009909402	13.28	15.26	20.15
32009909493	14.28	13.39	9.76
32009909527	13.78	21.94	16.65
32009909824	22.23	18.55	20.3
32009910350	18.46	14.56	20.15
32009910384	37.01	30.32	27.81
32009910574	19.1	18.61	19.37
32009910640	20.16	20.37	21.75
32009910764	12.6	13.48	16.63
32009910988	29.06	22.82	25.67
32009911150	25.54	22.28	25.73
32009911184	14.13	11.24	18.11
32009911259	8.39	8.35	7.8
32009911341	9.49	11.53	9.54
32009911432	14.25	17.89	15.06
32009911515	23.71	21.61	17.76
32009911606	28.3	27.97	27.56
32009911697	13.91	12.24	12.04
32009911705	18.76	21.78	14.59
32009911812	23.91	22.14	20.43
32009911853	20.48	19.99	24.33
32009911903	19.3	17.76	20.5
32009912034	21.09	24.53	26.51
32009912059	4.74	8.33	7.85
32009912109	17.05	19.65	24.17
32009912265	15.06	14.87	14.53
32009912349	17.49	19.71	15.47
32009912562	78.91	60.06	70.72
32009912620	3.68	3.48	3.71
32009912703	17.18	17.74	18.36
32009912943	9.46	8.71	11.19
32009912976	21.22	21.29	19.58
32009913024	21.42	19.44	25.27
32009913172	18.62	18.35	15.13
32009913222	26.29	22.06	23.04
32009914014	23.6	20.45	19.96
32009914097	19.02	18.52	22.31
32009914121	27.2	20.92	21.33
32009914204	15.14	24.4	23.58
32009914337	13.47	12.22	12.93
32009914386	34.21	34.23	34.92
32009914527	20.06	16.98	21.98
32009914667	24.33	18.1	20.09
32009914733	21.66	22.97	21.66
32009914881	27.5	43.27	22.67
32009915094	23.45	22.77	20.21
32009915268	28.24	30.39	22.95
32009915284	15.28	21.79	19.61
32009915359	22.74	30.3	24
32009915367	18.23	17.38	19.84
32009915433	14.88	11.69	15.74
32009915441	21.54	17.15	22.44
32009915474	19.57	19.05	21.43
32009915532	23.48	23.5	20.52
32009915771	18.87	21.33	13.83
32009915938	17.07	15.76	16.59
32009916464	23.82	17.71	13.2
32009916589		53.56	48.93
32009916597	34.5	44.94	35.54
32009916829	73.38	69.37	47.1
32009917165	17.77	19.66	16.96
32009917207	17.14	15.14	18.13
32009917405	29.14	30.42	22.76
32009917835	18.3	16.99	16.96
32009918817	6.37	5.54	6.68
32009919146	18.18	13.18	15.11
32009919229		21.29	15.97
32009919534	24.82	26.81	32.05
32009919765	27.46	22.45	19.64
32009919849	46.48	41.88	37.83
32009919872	17.06	19.29	18.98
32009920177	20.94	22.68	23.57
32009920334	10.19	11.49	16.16
32009920367	19.82	16.42	17.22
32009920375	22.84	18.74	26.53
32009920581	31.27	30.24	26.63
32009920839	18.47	16.75	18.98
32009921357	9.71	18.07	24.59
32009921647	19.49	14.95	12.21
32009921761	18.47	19.58	25
32009921779		23.45	21.52
32009921795	4.19	0.1	4.68
32009921886	20.69	22.71	17.38
32009921936	20.3	16.97	10.23
32009922140	15.32	16.93	17.68
32009922769	12.03	16.83	15.27
32009922835	14.04	17.98	15.33
32009923528	58.73	43.1	33.83
32009923551	16.42	14.52	16.62
32009924088	17.95	9.74	12.35
32009924302	18.75	19.2	17.15
32009925192	22.69	20.03	19.18
32009927289	33.26	19.54	16.5
32009928246		38.77	31.11
32009928337	24.1	29.99	22.68
32009928352	12.16	10.55	13.27
35007700178	27.63	30.84	27.7
35007700871	93.52	55.06	90.01
35007701218	0	0.08	0.16
35007701259	48.22	54.24	55.97
35007701770	17.85	18.77	18.75
35007702018	32.41	31.08	30.79
35007702133	31.53	34.96	35.42
35007703099	45.22	49.07	48.8
35007703461	93.11	80.58	84.15
35007703578	0.1	0.1	0.1
35007703651	13.71	9.66	9.16
35007703750	33.07	22.43	29.12
35007703917	22.79	17.58	24.05
35007703982	25.62	26.25	25.33
35007704006	43.18	25.27	21.86
35007704196	30.12	27.31	30.69
35007704337	71.73	49.42	64.87
35007704386	34.41	33.55	29.03
35007704519	29.11	24.74	16.77
35007705045	67.66	64.53	35.64
35007705060	83.13	102.02	78.1
35007705318	24.91	23.09	22.04
35007705326	29.68	28.81	34.51
35007705334	89.75	76.72	49.08
35007705383	0.64	1.7	0.16
35007705391	45.35	45.46	39.7
35007705557	25.13	31.62	31.75
35007705664	31.15	38.75	35.01
35007705714	56.74	59.91	53.36
35007705771	709.2	710.17	579.56
35007706084	25.27	21.75	21.62
35007706159	95.88	104.67	90.01
35007706274	30.88	35.58	35.14
35007706613	0.08	0	0.16
35007706662	92.26	106.65	71.46
35007706753	0.1		0.1
35007706803	86.35	69.49	57.67
35007706969	324.51	390.9	448.68
35007707454	21.47	21	17.67
35007707504	31.23	32.05	27.49
35007708064	71.9	87.59	71.47
35007708072	16.91	31.02	31
35007708155	0.55	2.23	3.57
35007708163	34.22	33.95	44.01
35007708239	160.18	128	98.56
35007708403	89.64	103.92	101.09
35007708627	33.33	25.12	39.32
35007708734	65.83	56.15	60.15
35007708841	46.2	41.27	41.28
35007708957	41.52		46.58
35007709161	34.39	43.39	27.26
35007709401	0.1	0.08	0.1
35007709476	113.17	107.34	100.91
35007709633	65.69	52.58	44.29
35007709898	44.15	23.26	29.36
35007709906	55.05	80.21	87.8
35007709948	58.94		55.57
35007709963	0.1	0.1	0.1
35007710011	83.18	70.5	69.1
35007710060	24.32	20.5	13.13
35007710086	63.44	76.78	59.49
35007710094	56.54	32.27	18.65
35007710235	59.07	64.71	50
35007710359	136.91	139.57	115.95
35007710508	48.02	70.28	83.14
35007710557	33.59	42.75	26.81
35007710599	53.63	32.87	25.65
35007710730	44.5	41.76	36.29
35007710789	71.16	54.34	56.92
35007710813	39.2	50.81	48.52
35007710862	66.21	72.38	52.21
35007710870	68.34	48.84	67.59
35007710961	117.94	105.81	74.26
35007710995	747.34		417.57
35007711084	59.24	42	28.79
35007711365	40.36	63.46	61.72
35007711498	23.22	32.1	21.14
35007711514	8.53	18.55	18.02
35007711522	27.33	30.45	24.18
35007711563	36.85	41.47	34.73
35007711571	625.26	507.04	505.26
35007711613	64.67	61.92	52.5
35007711720	38.98	35.1	37.95
35007711795	77.45	82.7	65.07
35007711878	61.4	64.06	68.88
35007711928	18.92	29.27	38.69
35007711969	18.14	25.92	26.25
35007711993	52.75	52.72	65.63
35007712199	87.43	103.54	83.82
35007712231	145.67	223.75	214.33
35007712314	35.03	27.43	36.86
35007712322	58.41	53.19	61.84
35007712421	26.67	33.52	35.13
35007712447	35.19	30.78	28.15
35007712488	81.34	62.71	79.83
35007712496	28.12	25.45	21.9
35007712769	141.07	139.18	118.59
35007712868	22.21	24.34	31.66
35007712918	68.33	64.34	51.62
35007712942	50.71	34.42	36.82
35007712991	425.89	348.2	327.11
35007713197	23.9	21.76	23.89
35007713262	64.79	53.43	50.57
35007713361	101.11	62.36	69.06
35007713395	60.86	50.4	48.33
35007713445	30.91	38.24	47.02
35007713528	41.32	30.76	41.01
35007713593	107.74	112.02	66.12
35007713601	46.69	43.53	51.27
35007713627	25.45	28.53	37.34
35007713726	58.49	62.21	66.11
35007713759	30.67	40.9	35.97
35007713809	36.29	43.19	24.73
35007713841	71.7	85.1	51.67
35007714005	29.91	40.59	33.92
35007714021	54.24	47.53	50.06
35007714393		56.6	43.93
35007714401	81.2	57.62	30.86
35007714559	63.09	66.52	72.77
35007714799	57.55	37.78	22.77
35007714856	53.25	52.09	42.28
35007714880	65.1	55.62	51.65
35007715028	68.44	63.46	71.77
35007715077	29.66	29.32	28.67
35007715184	82.99		69.67
35007715465	218.63	211.21	195.14
35007715564	157.11	122.52	143.58
35007715598	94.09	100.86	76.69
35007715820	43.79	65.82	60.8
35007715861	30.85	28.29	35.57
35007716273	21.8	31.17	38.4
35007716422	15.73	57.63	52.67
35007716430	66.05	49.54	45.21
35007716554	27.76	43.2	24.41
35007716604	50	58.91	82.59
35007716638	14.29	15.06	18.21
35007716646	25.91	27.9	35.84
35007716687	20.46	24.02	22.65
35007716745	27.56	30.93	40.3
35007717263	46.35	48.35	37.98
35007717339	93.69	83.01	55.51
35007717701	40.98		24.8
35007717800	54.85	54.22	72.41
35007717834	58.74	51.73	33.62
35007717974	49.03	69.91	45.68
35007718147	52.78	43.99	64.66
35007718881	144.5	137.52	109.68
35007718899	87.63	171.85	107.97
35007719178	78.09	65.26	70.16
35007719236	89.76	103.29	104.28
35007719517	23.41	24.76	28.16
35007719681	33.91	39.07	37.74
35007719699	24.95	31.27	26.93
35007719772	73.69	61.55	52.93
35007719871	80.52	55.92	58.94
35007720010	65.86	54.77	43.6
35007720036	54.41	46.17	31.65
35007720242	43.07	46.24	42.8
35007720440	42.85	49.14	40.06
35007720499	96.03	93.24	68.52
35007720531	43.07	45.84	31.42
35007720606	39.22	54.2	38.93
35007720614	18.24	26.63	28.34
35007720697	25.1	32.97	36
35007720861	87.59	43.98	47.12
35007720986	126.74	113.11	88.32
35007721034	57.87	52.07	41.57
35007721059	29.84	38.15	26.17
35007721083	44.23	36.48	25.66
35007721166	66.15	47.55	38.59
35007721364	28.06	24.55	20.6
35007721414	64.91	61.11	74.63
35007721430	713.39	278.27	266.23
35007721455	102.62	108.69	100.39
35007721471	29.67	35.74	30.05
35007721497	50.23	53.61	44.5
35007721596	33.71	29.2	53.13
35007721752	166.86	168.45	43.69
35007721943	46.29	43.7	53.87
35007724871	56.74	45.18	44.72
35007724921	99.35	88.13	70.32
35007724996	45.4	54.07	42.43
35007725027	50.58	51.84	44.31
35007725035	95.48	86.55	85.63
35007725159	61.53	59.45	54.39
36003300047		9.05	9.97
36003300286	11.06	13.41	11.33
36003300294	17.8	15.19	12.02
36003300922	25.44	26.77	27.03
36003300971	14.95	13.97	15.27
36003301078	12.99	16.72	11.24
36003301094	25.72	18.72	16.17
36003301136	59.1	51.97	77.63
36003301185	16.52	14.37	9.54
36003301334	214.09	92.04	80.95
36003301458	28.4	27.05	25.35
36003301508	18.86	25.63	18.2
36003301649	18.62	22.2	22.43
36003301821	16.58	15.71	16.89
36003302357	14.31	16.61	18.62
36003302571	10.43	10.62	10.99
36003302886	22.87	29.8	22.64
36003303058	148.67	318.24	159.2
36003303173	48.97	45.57	24.28
36003303447	18.56	19.48	23.12
36003303488	12.59	15.1	14.09
36003303561	13.24	17.74	51.62
36003303587	14.46	15.53	16.96
36003304163	14.17	15.69	13.76
36003304213	13.55	11.94	11.53
36003304429	16.85	20.09	17.29
36003304494	12.26	13.95	10.96
36003304528	15.89	18.04	13.1
36003304734	15.82	13.86	15.31
36003304890		10.41	9.28
36003304924	45.47	45.33	46.68
36003304932	730.48	335.76	195.38
36003305046	17.24	17.11	18.83
36003305103	11.68	11.57	12.15
36003305160	21.72	16.12	16.55
36003305244	19.87	18.78	16.95
36003305418	16.51	18.85	21.63
36003305426	20.64	19.64	16.71
36003305640	13.93	13.23	10.6
36003305699	14.25	14.42	15.82
36003305749	11.5	10.39	14.64
36003305855	17.38	15.41	11.27
36003306200	44.08	60.67	45.79
36003306572	23.38	26.47	11.06
36003306788	12.81	12.67	11.64
36003306887	86.3	320.02	251.48
36003306929	19.36	11.54	13.68
36003307109	13.5		9.14
36003307166	12.58	11.58	14.13
36003307216	15.29	14.5	17.09
36003307489	63.41	62.88	53.46
36003307513	13.04	13.72	13.21
36003307588	16.73	19.17	17.51
36003307901	24.82	20.28	20.95
36003307935	16.33	10.47	13.5
36003307943	34.74	25.56	19.14
36003307992	14.76	13.68	13.77
36003308222	12.98	14.98	14.78
36003308263	53.93	44.27	17.19
36003308289	19.14	23.4	17.44
36003308453	34.92	20.09	8.48
36003308503	13.92	19.18	14.62
36003309782	23.73	16.31	17.36
36003309816	13.66	20.95	16.74
36003309949	20.9	18.31	22.4
36003310418	15.57	12.09	13.39
36003310434	19.05	17.84	18.41
36003310459		15.38	7.87
36003310830	13.15	12.78	12.97
36003310855	56.87	68.94	67.89
36003310863	17.09	19.97	17.12
36003310871	22.14	24.07	19.56
36003310905	18.41	15.5	14.52
36003310921	132.11	104.76	60.95
36003310954	10.14	12.48	9.26
36003311291	27.99	33.18	39.1
36003311317	14.37	15.66	14.98
36003311465	13.99		10.88
36003311515	110.62	105.66	295.77
36003311531	17.43	16.6	15.98
36003311549	55.05	48.4	18.71
36003311739	12.58	14.46	14.53
36003312232	17.23	20.27	19.15
36003312240	189.92	97.54	32.95
36003312257	59.27	21.24	51.1
36003312596	80.41	389.54	194.19
36003313180	11.55	6.03	12.51
36003313255	15.6	13.93	18.79
36003313396	20.49	22.52	13.74
36003313461	39.28	41.43	49.01
36003313529	23.9	17.3	21.04
36003313537	13.87	23.71	23.73
36003313867	21.4	24.04	12.41
36003313917	51.43	55.54	18.93
36003313925	41.8	45.97	36.22
36003314410	15.28	18.38	17.51
36003314477	11.48	14.17	13.5
36003314493	33.66	12.26	11.64
36003314501	30.6	28.44	35.77
36003314527	72.71	35.53	26.95
36003314535	43.77	46.94	39.38
36003314642	14.85	12.09	13.62
36003314717	21.57	16.78	10.87
36003314725	17.15	23.33	18.8
36003314790	13.26	15.13	15.07
36003314931	46.27	31.25	23
36003315169	13.11	14.22	13.96
36003315235	30.21	22.78	26.74
36003315672	18.68	15.3	18.97
36003315680	18.48	19.15	17.24
36003315763	18.57		15.84
36003315789	34.97	37.89	38.8
36003316340	42.96	53.87	39.87
36003316407	17.97	20.08	24.56
36003316423	37.48	37.51	33.25
36003316753	13.3	9.73	12.26
36003316928	24.71	19.9	22.62
36003317124	4.64	11.15	16.9
36003317736	22.43	15.1	18.2
36003317967	50.3	233.28	61.81
36003318049	14.15	12.07	12.48
36003318262	13.34	13.45	13.34
36003318296	56.22	63.23	277.66
36003318585	45.1	36.22	21.47
36003318718	41.92	57.85	15.57
36003318734	71.93	274.92	182.5
36003319591	11.01	14.36	13.93
36003319674	45.4	32.87	17.86
36003319708	50.07	62.3	20.63
36003319716	682.21	646.24	413.24
36003319971	18.56	24.57
36003320177	225.45	191.41
36003320623	46.31	46.32

## Sheet: Fig 1H
Subject.ID	D10	D21	D42
31005500017	287000	401000	593000
31005500058	36000	55000	48100
31005500132	284000	322000	290000
31005500348		82800	252000
31005500363	620000	159000	416000
31005500629	132000	158000	236000
31005500710	140000	178000	217000
31005500736	858000	1110000	1680000
31005500819	659000	768000	1860000
31005500868	407000	505000	497000
31005501031	275000	306000	540000
31005501056	355000	490000	1060000
31005501155	705000	962000	1480000
31005501163	255000	341000	369000
31005501312	200000	165000	296000
31005501338	43300	57500	68500
31005501353	1110000	1190000	1710000
31005501395	242000	110000	120000
31005501403	281000		456000
31005501411	130000	273000	375000
31005501775	264000	512000	442000
31005501924	621000	927000	1520000
31005501999		226000	248000
31005502013	57000	67400	54100
31005502062	98800	149000	124000
31005502120		127000	154000
31005502146	130000	176000	226000
31005502773	104000	169000	218000
31005502906	234000	473000	694000
31005503334	229000	234000	498000
31005503441	245000	390000	428000
31005503680	302000	416000	480000
31005503714	109000	229000	519000
31005503987	79600	125000	335000
31005503995	109000	130000	123000
31005504100		67200	133000
31005504183	604000	872000	1370000
31005504282	358000		550000
31005504480	93900	34300	36400
31005504522	123000	335000	716000
31005504589	391000	478000	685000
31005504761	166000	165000	213000
31005504852	39800	63500	87200
31005504878	233000	316000	343000
31005504894	177000	257000	348000
31005504951	144000	240000	327000
31005505065	12800		26200
31005505081	1860000	621000	1090000
31005505131	333000	142000	546000
31005505156	214000	294000	286000
31005505271	189000	56400	56000
31005505297	289000	249000	269000
31005505396	137000	225000	583000
31005505529	123000	186000	252000
31005505628	199000	475000	559000
31005505891	112000	191000	522000
31005505917	106000	118000	264000
31005506055	30300		68500
31005506147	361000	1400000	1300000
31005506204	157000	33100	35200
31005506311	176000	223000	301000
31005506360	157000		277000
31005506816		145000	70.5
31005506881	61400	91600	182000
31005507053	204000	242000	303000
31005507079	401000	1040000	581000
31005507210	251000	263000	688000
31005507285	73400	13900	26100
31005507335	52300	81400	220000
31005507665	260000	353000	286000
31005507673	119000	258000	211000
31005507780	105000	190000	167000
31005507871	239000	286000	319000
31005507889	124000	119000	191000
31005507939	347000	337000	291000
31005507954	259000	289000	398000
31005508051	248000	333000	466000
31005508135	128000	193000	165000
31005508556	21000	19500	41100
31005508796	253000	222000	298000
31005508812	17200	23200	37400
31005508903	107000	386000	292000
31005508960	201000		288000
31005509133	140000	497000	1000000
31005509190	245000	322000	366000
31005509216	54800	84100	95000
31005509539	301000	476000	248000
31005509588	17000	43100	45900
31005509877	225000	293000	384000
31005510032	265000		415000
31005510149	113000	21600	18400
31005510214	24800		33100
31005510271	62800	128000	241000
31005510701	155000	340000	473000
31005510743	112000	211000	233000
31005511014	67600	661000	161000
31005511253	130000	195000	552000
31005511386	57700	99400	96500
31005511394	31000		59800
31005511402	252000	333000	476000
31005511428	822000	1100000	2450000
31005511683	327000	383000	499000
31005511915		182000	416000
31005512103	178000	226000	363000
31005512111	132000	164000	216000
31005512186	273000	320000	454000
31005512210	214000		330000
31005512681		141000	157000
31005512699		152000
31005513010	95100	132000	138000
31005513101	252000	489000	762000
31005513341	11200	25000	22300
31005513358	129000	94900	114000
31005513986	192000	502000	581000
31005514034	232000	417000	475000
31005514117	127000	18900	36600
31005514166	115000	180000	197000
31005514182	116000	364000	338000
31005514216	184000	288000	401000
31005514257	58000	13600	23100
31005514331	385000	807000	1060000
31005514505	116000	25200	40500
31005514745	203000	253000	368000
31005514752	19200	10700	21900
31005514950	95800	261000	421000
31005514992	166000		265000
31005515239	184000	333000	414000
31005515320	89800	264000	216000
31005515379	25200	54800	77800
31005515791	318000	624000	1300000
31005515973	173000	134000	69700
31005516039	142000	567000	347000
31005516500	154000	173000	296000
31005516559	434000	504000	682000
31005516633	114000	167000	195000
31005516732	353000	413000	930000
31005516740	436000	887000	2090000
31005516815	164000	255000	291000
31005516898	615000	670000	1450000
31005517334	184000	233000	420000
31005517615	38500	52700	71800
31005517664	380000	253000	261000
31005517938	348000	527000	917000
31005518019	155000	266000	316000
31005518092	219000	463000	526000
31005518308	86200	155000	213000
31005518340	172000	234000	269000
31005518563	194000	256000	491000
31005518605	143000	130000
31005518688	283000	395000	537000
31005518746	230000	374000	347000
31005518753	429000	488000	1180000
31005519215	293000	534000	1100000
31005519223	85500	142000	137000
31005519488	240000	434000	481000
31005519496	93400	110000	132000
31005519520	112000	133000	215000
31005520486	143000	413000	470000
31005520494	237000	382000	690000
31005520684	348000	440000	685000
31005520767	148000	205000	213000
31005520858	98100	167000	512000
31005521344	338000	543000	714000
31005521526	552000	1000000	2250000
31005521583	328000	463000	983000
31005521880	289000	383000	319000
31005521914	185000	249000	262000
31005521955	247000	274000	378000
31005522003	274000	593000	454000
31005522151	88400	158000	354000
31005522326	335000	456000	697000
31005522433	94400	73000	125000
31005522748	1720000	2470000	1210000
31005522888	123000	161000	145000
31005522938	152000	195000	266000
31005523019	242000	255000	336000
31005523027	197000	338000	354000
31005523050	132000		256000
31005523209	240000	311000	600000
31005523308	136000	209000	319000
31005523472	314000		439000
31005523555	195000	296000	431000
31005523589	251000	413000	468000
31005525147	378000	359000	400000
31005525519	279000	469000	498000
31005525832	68200	103000	137000
31005526350	275000	416000	467000
31005526996	1030000	2430000	5550000
32009900096	492000	859000	1010000
32009900666	285000	504000	620000
32009900690	397000	811000	840000
32009900708	213000	493000	637000
32009901268	142000	242000	355000
32009901532	280000	342000	391000
32009901797	442000	625000	932000
32009901888	183000	439000	590000
32009902001	213000	271000	336000
32009902167	1150000	1480000	2010000
32009902175	627000	691000	1150000
32009902258	246000	233000	763000
32009902282	353000	620000	1050000
32009902324	259000	440000	489000
32009902803	319000	486000	562000
32009902977	141000	209000	229000
32009903058	410000	673000	1420000
32009903298	327000	1310000	426000
32009903306	285000	481000	1360000
32009903322	344000	389000	485000
32009903389	188000	522000	375000
32009903801	1930000	261000	584000
32009903918	494000	381000	436000
32009904254	133000	160000	563000
32009904734	248000	380000	621000
32009905392	139000	112000	247000
32009905418	269000	906000	909000
32009905541	183000	299000	335000
32009905715	138000	241000	316000
32009905863	301000	784000	1200000
32009905988	816000	843000	1230000
32009906093	170000	173000	278000
32009906101	11500000	596000	361000
32009906119	1020000	1470000	2910000
32009906168	799000	2320000	583000
32009906184	831000	2000000	2640000
32009906275	398000	694000	1060000
32009906416	488000	290000	629000
32009906853	316000	609000	1260000
32009907000	105000	226000	217000
32009907380	823000	701000	1430000
32009907463	637000	901000	3380000
32009907687	194000	365000	771000
32009907992	152000	276000	343000
32009908099	621000	409000	1140000
32009908503	419000	958000	967000
32009908677	165000	464000	1170000
32009908974	870000	779000	1590000
32009909147	351000	615000	661000
32009909402	294000	184000	155000
32009909493	174000	87600	351000
32009909527	76000	91100	145000
32009909824	334000	566000	792000
32009910350	355000	855000	670000
32009910384	290000	137000	255000
32009910574	148000	177000	245000
32009910640	317000	336000	463000
32009910764	875000	2580000	661000
32009910988	587000	495000	969000
32009911150	236000	124000	276000
32009911184	278000	388000	711000
32009911259	598000	607000	465000
32009911341	219000	254000	306000
32009911432	291000	287000	433000
32009911515	91900	121000	121000
32009911606	375000	554000	723000
32009911697	63500	74800	105000
32009911705	238000	211000	945000
32009911812	152000	267000	361000
32009911853	345000	455000	941000
32009911903	224000	175000	412000
32009912034	213000	267000	301000
32009912059	85400	85300	132000
32009912109	262000	559000	808000
32009912265	121000	374000	846000
32009912349	136000	142000	194000
32009912562	297000	1010000	114000
32009912620	405000	509000	507000
32009912703	1590000	187000	1090000
32009912943	243000	322000	484000
32009912976	365000	799000	534000
32009913024	69900	142000	202000
32009913172	1050000	1430000	1710000
32009913222	135000	193000	336000
32009914014	157000	180000	497000
32009914097	947000	6830000	533000
32009914121	126000	118000	155000
32009914204	379000	608000	1970000
32009914337	190000	263000	538000
32009914386	834000	966000	2410000
32009914527	722000	1540000	3100000
32009914667	90300	131000	224000
32009914733	267000	560000	714000
32009914881	316000	512000	973000
32009915094	478000	479000	626000
32009915268	129000	412000	313000
32009915284	312000	452000	834000
32009915359	164000	467000	676000
32009915367	172000	689000	371000
32009915433	237000	228000	256000
32009915441	471000	600000	948000
32009915474	46200	83400	85700
32009915532	690000	421000	578000
32009915771	117000	360000	334000
32009915938	283000	491000	762000
32009916464	431000	614000	887000
32009916589	83600	1780000	380000
32009916597	322000	1530000	794000
32009916829	1360000	1510000	1500000
32009917165	360000	922000	2260000
32009917207	580000	1310000	2280000
32009917405	503000	889000	1080000
32009917835	132000	572000	206000
32009918817	95700	217000	370000
32009919146	1660000	813000	1800000
32009919229	472000	3580000	1270000
32009919534	97900	150000	219000
32009919765	397000	553000	824000
32009919849	879000	1930000	4710000
32009919872	370000	545000	524000
32009920177	213000	273000	419000
32009920334	657000	999000	1660000
32009920367	330000	553000	508000
32009920375	633000	1160000	1690000
32009920581	825000	930000	1960000
32009920839	623000	1820000	1280000
32009921357	185000	246000	376000
32009921647	690000	890000	1420000
32009921761	238000	276000	445000
32009921779	371000	521000	909000
32009921795	44700	46400	88800
32009921886	277000	413000	831000
32009921936	207000	338000	724000
32009922140	1070000	1020000	1590000
32009922769	389000	638000	1570000
32009922835	538000	846000	852000
32009923528	682000	1230000	1280000
32009923551	272000	164000	313000
32009924088	790000	1630000	1940000
32009924302	212000	683000	537000
32009925192	1590000	2860000	6320000
32009927289		844000	1010000
32009928246	391000	3340000	775000
32009928337	1610000	1270000	3280000
32009928352	703000	2570000	1680000
35007700178	17300	33300	28100
35007700871	105000	246000	78400
35007701218	64800	283000	227000
35007701259	386000	368000	474000
35007701770	73000	192000	95800
35007702018	24800	25700	57100
35007702133	223000	524000	522000
35007703099	250000	251000	485000
35007703461	235000	371000	475000
35007703578	139000	185000	388000
35007703651	603000	269000	515000
35007703750	547000	132000	428000
35007703917	447000		1540000
35007703982	23600	52500	78400
35007704006	407000	947000	1760000
35007704196	102000	192000	315000
35007704337	263000	500000	765000
35007704386	321000	1190000	581000
35007704519	97600	309000	1590000
35007705045	338000	466000	644000
35007705060	182000	107000	194000
35007705318	136000	301000	460000
35007705326	147000	103000	102000
35007705334	405000	474000	759000
35007705383	603000	1330000	475000
35007705391	105000	160000	257000
35007705557	44000	101000	207000
35007705664	500000	717000	858000
35007705714	214000	254000	263000
35007705771	1550000	2660000	2750000
35007706084	474000	728000	1040000
35007706159	106000	142000	145000
35007706274	109000	104000	193000
35007706613	453000	608000	904000
35007706662	355000	361000	396000
35007706753	229000	438000	595000
35007706803	157000	165000	237000
35007706969	826000	367000	1200000
35007707454	113000	371000	310000
35007707504	344000	313000	282000
35007708064	253000	521000	712000
35007708072	353000	561000	979000
35007708155	869000	2930000	6230000
35007708163	434000	485000	1810000
35007708239	148000	251000	241000
35007708403	237000	484000	1170000
35007708627	144000	152000	196000
35007708734	179000	314000	511000
35007708841	19000	28000	45000
35007708957	23900		26000
35007709161	188000	398000	617000
35007709401	202000	311000	315000
35007709476	33300	40800	63200
35007709633	34600	76900	44800
35007709898	317000	67600	140000
35007709906	467000	1350	540000
35007709948	383000		1170000
35007709963	87000	156000	166000
35007710011	134000	588000	821000
35007710060	401000	464000	1000000
35007710086	192000	340000	631000
35007710094	370000	279000	351000
35007710235	149000	209000	326000
35007710359	34000	38900	29700
35007710508	227000	249000	384000
35007710557	169000	416000	707000
35007710599	14000	26700	24900
35007710730	695000	1160000	1270000
35007710789	276000	426000	860000
35007710813	542000	341000	607000
35007710862	87300	70000	78800
35007710870	367000	497000	752000
35007710961	220000	243000	320000
35007710995	2640000		7330000
35007711084	673000	1030000	1180000
35007711365	670000	939000	1230000
35007711498	599000	1490000	1550000
35007711514	477000	405000	629000
35007711522	784000	516000	610000
35007711563	334000	487000	899000
35007711571	2050000	1500000	5440000
35007711613	354000	572000	707000
35007711720	73900	94800	156000
35007711795	675000	1510000	2160000
35007711878	444000	642000	787000
35007711928	164000	255000	236000
35007711969	942000	309000	2370000
35007711993	226000	305000	491000
35007712199	75900	68800	86200
35007712231	265000	478000	594000
35007712314	48000	54700	82900
35007712322	183000	160000	241000
35007712421	259000	401000	628000
35007712447	148000	1370000	472000
35007712488	228000	487000	566000
35007712496	570000	766000	1610000
35007712769	46600	107000	93900
35007712868	97300	141000	151000
35007712918	147000	237000	312000
35007712942	95500	162000	159000
35007712991	175000	306000	834000
35007713197	40900	56000	73500
35007713262	1400000	1950000	3260000
35007713361	229000	466000	629000
35007713395	156000	224000	273000
35007713445	239000	416000	727000
35007713528	133000	221000	300000
35007713593	410000	621000	600000
35007713601	79500	123000	200000
35007713627	735000	510000	1210000
35007713726	179000	413000	424000
35007713759	434000	439000	644000
35007713809	405000	640000	1280000
35007713841	1220000	1470000	1340000
35007714005	300000	298000	307000
35007714021	174000	397000	572000
35007714393	152000	295000	379000
35007714401	782000	1940000	2110000
35007714559	364000	530000	183000
35007714799	152000	193000	298000
35007714856	220000	264000	373000
35007714880	615000	1020000	1860000
35007715028	89000	133000	118000
35007715077	70100	153000	136000
35007715184	1370000		2080000
35007715465	304000	388000	548000
35007715564	201000	306000	435000
35007715598	31800	9620	45400
35007715820	462000	1010000	763000
35007715861	38700	40200	13600
35007716273	214000	337000	497000
35007716422	185000	75800	93800
35007716430	232000	477000	969000
35007716554	67700	72600	122000
35007716604	221000	492000	823000
35007716638	40500	88200	99300
35007716646	279000	535000	689000
35007716687	45800	57800	89700
35007716745	53300	68600	86600
35007717263	36600	34100	31900
35007717339	320000	865000	1120000
35007717701	16900	22800	13700
35007717800	133000	163000	389000
35007717834	67200	122000	125000
35007717974	44400	64300	78000
35007718147	470000	484000	420000
35007718881	81800	149000	357000
35007718899	7720000	7020000	9190000
35007719178	40700	58800	89700
35007719236	163000	291000	333000
35007719517	65300	129000	228000
35007719681	41600	40300	51400
35007719699	91800	82000	96700
35007719772	140000	155000	322000
35007719871	249000	425000	570000
35007720010	33300	57300	52300
35007720036	67700	56900	63800
35007720242	77200	135000	47400
35007720440	2010000	2560000	4610000
35007720499	592000	753000	1780000
35007720531	132000	189000	324000
35007720606	2210000	2780000	3130000
35007720614	56300	74000	85800
35007720697	35900	64400	126000
35007720861	742000	844000	1060000
35007720986	276000	680000	1020000
35007721034	46800	53400	70500
35007721059	45500	62200	100000
35007721083	65600	106000	203000
35007721166	323000	411000	534000
35007721364	64300	93800	33900
35007721414	321000	441000	720000
35007721430	89700	151000	149000
35007721455	18000	20200	21600
35007721471	50600	73700	70900
35007721497	51300	54700	60800
35007721596	1230000	1950000	2060000
35007721752	15800000	10300000	14600000
35007721943	91600	174000	147000
35007724871	42000	76900	89100
35007724921	386000	798000	1050000
35007724996	234000	262000	333000
35007725027	113000	202000	258000
35007725035	163000	282000	318000
35007725159	15100	38900	50500
36003300047		128000	165000
36003300286	54400	80600	68300
36003300294	87700	167000	264000
36003300922	50500	113000	134000
36003300971	72000	91000	109000
36003301078	78900	209000	217000
36003301094	85800	113000	164000
36003301136	61700	90400	104000
36003301185	287000	496000	594000
36003301334	190000	168000	141000
36003301458	262000	195000	320000
36003301508	139000	267000	356000
36003301649	719000	1090000	1310000
36003301821	383000	241000	301000
36003302357	56900	41800	55000
36003302571	56100	73400	83100
36003302886	155000	258000	323000
36003303058	149000	331000	281000
36003303173	80300	137000	272000
36003303447	509000	24700	711000
36003303488	81400	85600	114000
36003303561	127000	244000	545000
36003303587	114000	124000	299000
36003304163	92800	113000	134000
36003304213	93800	27000	146000
36003304429	48300	56700	79000
36003304494	64800	88600	91400
36003304528	54600	106000	89300
36003304734	222000	207000	269000
36003304890		45700	43300
36003304924	10400	46900	69400
36003304932	68900	103000	112000
36003305046	79600	85100	156000
36003305103	1110000	1010000	1410000
36003305160	91700	124000	19
36003305244	95700	152000	93500
36003305418	65800	91900	164000
36003305426	62300	89200	160000
36003305640	99000	26400	181000
36003305699	185000	188000	311000
36003305749	86400	100000	130000
36003305855	278000	467000	820000
36003306200	735000	708000	1010000
36003306572	176000	198000	307000
36003306788	59200	55900	48000
36003306887	141000	96100	322000
36003306929	114000	167000	175000
36003307109	285000		492000
36003307166	167000	205000	257000
36003307216	43800	35200	40300
36003307489	170000	242000	615000
36003307513	58000	77900	79600
36003307588	171000	169000	273000
36003307901	198000	345000	618000
36003307935	105000	98800	182000
36003307943	97100	99400	239000
36003307992	120000	129000	189000
36003308222	85400	124000	354000
36003308263	30000	26500	49300
36003308289	139000	210000	298000
36003308453	134000	252000	177000
36003308503	78200	116000	104000
36003309782	297000	141000	187000
36003309816	122000	264000	221000
36003309949	32900	265000	370000
36003310418	328000	544000	728000
36003310434	178000	303000	434000
36003310459		135000	220000
36003310830	143000	196000	273000
36003310855	241000	289000	388000
36003310863	117000	146000	184000
36003310871	33000	47000	98000
36003310905	114000	120000	314000
36003310921	98500	128000	208000
36003310954	45800	79400	150000
36003311291	83100	94900	106000
36003311317	293000	503000	576000
36003311465	115000		209000
36003311515	1390000	718000	1250000
36003311531	131000	196000	200000
36003311549	774000	1120000	1300000
36003311739	171000	223000	286000
36003312232	70000	162000	133000
36003312240	114000	179000	228000
36003312257	222000	260000	422000
36003312596	140000	401000	495000
36003313180	74900	139000	205000
36003313255	46800	61900	144000
36003313396	135000	141000	184000
36003313461	128000	191000	312000
36003313529	256000	627000	766000
36003313537	178000	194000	334000
36003313867	108000	112000	123000
36003313917	217000	378000	537000
36003313925	67300	95100	167000
36003314410	97900	193000	252000
36003314477	34400	58200	47600
36003314493	21700	339000	611000
36003314501	72600	95600	137000
36003314527	248000	438000	605000
36003314535	256000	409000	356000
36003314642	257000	583000	1010000
36003314717	41500	48900	52900
36003314725	57300	81700	119000
36003314790	123000	179000	274000
36003314931	147000	426000	368000
36003315169	50900	84600	127000
36003315235	104000	91600	55400
36003315672	150000	174000	231000
36003315680	101000		180000
36003315763	57800	70300	89600
36003315789	57100	77400	96300
36003316340	96000	190000	296000
36003316407	266000	265000	395000
36003316423	114000	196000	332000
36003316753	82200	135000	246000
36003316928	47900	73800	82600
36003317124	264000	473000	204000
36003317736	67000	85700	132000
36003317967	68100	98100	131000
36003318049	429000	495000	605000
36003318262	158000	322000	369000
36003318296	84600	341000	227000
36003318585	1620000	39600	94100
36003318718	208000	335000	468000
36003318734	271000	323000	343000
36003319591	115000	102000	178000
36003319674	438000	467000	768000
36003319708	48500	74100	84300
36003319716	44700	161000	126000
36003319971	68100	82900
36003320177	100000	199000
36003320623	116000	207000
Mean	341463
St dev	873620
Min	10400
Max	15800000

## Sheet: Fig 1I-1L
Visit Type	PRESERVATIVE	All Events Count	CD41a+CD62p- Count	CD235a+CD108+ Count	CD235a+CD108- Count	mtDNA.copies.per.uL	Gender	Age	RBCOmics.Race.Ethnicity.Group	Adjusted.Storage.Hemolysis	Adjusted.Osmotic.Hemolysis	Adjusted.Oxidative.Hemolysis	Weight	Height	BMI	Storage.Day	race	BMI.group	Age.group
Recall D10	AS1;CPD	156488	1329	0	234	157000	M	33	AFRAMRCN	0.164236	4.65179	NA	192	68	29.1903	10	NonW	25-30	30-40
Recall D23	AS1;CPD	280392	1068	1	429	165000	M	33	AFRAMRCN	0.164236	4.65179	NA	192	68	29.1903	23	NonW	25-30	30-40
Recall D42	AS1;CPD	490288	891	4	862	237000	M	33	AFRAMRCN	0.164236	4.65179	NA	192	68	29.1903	42	NonW	25-30	30-40
Recall D42	AS3;CP2D	384472	255	0	210	771000	F	41	CAUCASIAN	0.381033	58.9331	NA	185	63	32.7677	42	W	>30	40-50
Recall D23	AS3;CP2D	132408	236	0	246	365000	F	41	CAUCASIAN	0.381033	58.9331	NA	185	63	32.7677	23	W	>30	40-50
Recall D10	AS3;CP2D	58456	187	0	159	194000	F	41	CAUCASIAN	0.381033	58.9331	NA	185	63	32.7677	10	W	>30	40-50
Recall D10	AS1;CPD	48192	510	3	217	41600	M	40	CAUCASIAN	0.578804	17.0602	27.5726	185	72	25.0878	10	W	25-30	30-40
Recall D23	AS1;CPD	106008	590	0	397	40300	M	40	CAUCASIAN	0.578804	17.0602	27.5726	185	72	25.0878	23	W	25-30	30-40
Recall D42	AS1;CPD	203352	571	1	637	51400	M	40	CAUCASIAN	0.578804	17.0602	27.5726	185	72	25.0878	42	W	25-30	30-40
Recall D42	AS1;CPD	436592	372	4	505	269000	F	67	HIGH	0.707745	45.6187	39.6125	135	71	18.8266	42	NonW	<25	60-70
Recall D10	AS1;CPD	241624	665	4	90	172000	F	67	HIGH	0.707745	45.6187	39.6125	135	71	18.8266	10	NonW	<25	60-70
Recall D23	AS1;CPD	328608	458	0	84	234000	F	67	HIGH	0.707745	45.6187	39.6125	135	71	18.8266	23	NonW	<25	60-70
Recall D23	AS3;CP2D	465768	420	1	378	412000	F	60	CAUCASIAN	0.149193	32.4972	25.1515	125	64	21.4539	23	W	<25	50-60
Recall D10	AS3;CP2D	232272	384	2	337	129000	F	60	CAUCASIAN	0.149193	32.4972	25.1515	125	64	21.4539	10	W	<25	50-60
Recall D42	AS3;CP2D	369280	319	3	486	313000	F	60	CAUCASIAN	0.149193	32.4972	25.1515	125	64	21.4539	42	W	<25	50-60
Recall D42	AS3;CP2D	340688	225	0	161	714000	F	48	OTHER	0.172741	28.3074	12.2773	175	62	32.0044	42	NonW	>30	40-50
Recall D10	AS3;CP2D	52688	235	0	46	267000	F	48	OTHER	0.172741	28.3074	12.2773	175	62	32.0044	10	NonW	>30	40-50
Recall D23	AS3;CP2D	150424	246	1	95	560000	F	48	OTHER	0.172741	28.3074	12.2773	175	62	32.0044	23	NonW	>30	40-50
Recall D42	AS3;CP2D	229640	29	1	130	278000	M	29	CAUCASIAN	0.126389	17.4338	NA	185	74	23.75	42	W	<25	20-30
Recall D10	AS3;CP2D	72512	203	0	96	170000	M	29	CAUCASIAN	0.126389	17.4338	NA	185	74	23.75	10	W	<25	20-30
Recall D23	AS3;CP2D	132608	193	0	149	173000	M	29	CAUCASIAN	0.126389	17.4338	NA	185	74	23.75	23	W	<25	20-30
Recall D42	AS1;CPD	266056	384	1	121	78400	F	64	HIGH	0.372151	11.8254	NA	130	64	22.312	42	NonW	<25	60-70
Recall D23	AS1;CPD	227000	399	1	137	52500	F	64	HIGH	0.372151	11.8254	NA	130	64	22.312	23	NonW	<25	60-70
Recall D10	AS1;CPD	142688	392	0	48	23600	F	64	HIGH	0.372151	11.8254	NA	130	64	22.312	10	NonW	<25	60-70
Recall D42	AS1;CPD	465248	470	7	830	707000	F	26	ASIAN	0.76014	15.7031	46.941	165	65	27.4544	42	NonW	25-30	20-30
Recall D23	AS1;CPD	437232	781	10	550	416000	F	26	ASIAN	0.76014	15.7031	46.941	165	65	27.4544	23	NonW	25-30	20-30
Recall D10	AS1;CPD	218392	604	1	336	169000	F	26	ASIAN	0.76014	15.7031	46.941	165	65	27.4544	10	NonW	25-30	20-30
Recall D42	AS3;CP2D	385176	1364	6	165	388000	F	80	HIGH	0.258277	65.0218	35.5573	146	63	25.8599	42	NonW	25-30	>70
Recall D10	AS3;CP2D	291888	1147	6	103	241000	F	80	HIGH	0.258277	65.0218	35.5573	146	63	25.8599	10	NonW	25-30	>70
Recall D23	AS3;CP2D	285088	1387	11	73	289000	F	80	HIGH	0.258277	65.0218	35.5573	146	63	25.8599	23	NonW	25-30	>70
Recall D23	AS1;CPD	368896	761	0	72	500000	F	58	AFRAMRCN	0.353336	6.1059	NA	151	65	25.125	23	NonW	25-30	50-60
Recall D42	AS1;CPD	562968	1001	0	82	765000	F	58	AFRAMRCN	0.353336	6.1059	NA	151	65	25.125	42	NonW	25-30	50-60
Recall D10	AS1;CPD	331760	1106	0	76	263000	F	58	AFRAMRCN	0.353336	6.1059	NA	151	65	25.125	10	NonW	25-30	50-60
Recall D10	AS1;CPD	404840	538	5	444	245000	F	46	HIGH	0.258229	15.4147	18.3034	129	63	22.8488	10	NonW	<25	40-50
Recall D42	AS1;CPD	212032	642	0	69	428000	F	46	HIGH	0.258229	15.4147	18.3034	129	63	22.8488	42	NonW	<25	40-50
Recall D23	AS1;CPD	233808	799	0	167	390000	F	46	HIGH	0.258229	15.4147	18.3034	129	63	22.8488	23	NonW	<25	40-50
Recall D42	AS1;CPD	326224	363	0	353	415000	F	56	CAUCASIAN	0.597121	15.9079	37.6471	127	65	21.1316	42	W	<25	50-60
Recall D10	AS1;CPD	104128	287	1	25	265000	F	56	CAUCASIAN	0.597121	15.9079	37.6471	127	65	21.1316	10	W	<25	50-60
Recall D23	AS1;CPD	185752	1062	1	86	353000	F	59	CAUCASIAN	0.237148	11.0999	45.9225	126	62	23.0432	23	W	<25	50-60
Recall D42	AS1;CPD	283488	505	3	220	286000	F	59	CAUCASIAN	0.237148	11.0999	45.9225	126	62	23.0432	42	W	<25	50-60
Recall D10	AS1;CPD	103112	795	1	58	260000	F	59	CAUCASIAN	0.237148	11.0999	45.9225	126	62	23.0432	10	W	<25	50-60
Recall D10	AS1;CPD	136296	487	2	61	225000	F	43	CAUCASIAN	0.636442	16.1544	31.8543	145	64	24.8865	10	W	<25	40-50
Recall D23	AS1;CPD	285320	371	0	53	293000	F	43	CAUCASIAN	0.636442	16.1544	31.8543	145	64	24.8865	23	W	<25	40-50
Recall D42	AS1;CPD	325312	343	3	177	384000	F	43	CAUCASIAN	0.636442	16.1544	31.8543	145	64	24.8865	42	W	<25	40-50
Recall D42	AS3;CP2D	440256	260	2	95	1280000	F	23	AFRAMRCN	0.266515	10.2512	32.7673	255	68	38.7684	42	NonW	>30	20-30
Recall D10	AS3;CP2D	133512	251	0	136	623000	F	23	AFRAMRCN	0.266515	10.2512	32.7673	255	68	38.7684	10	NonW	>30	20-30
Recall D23	AS3;CP2D	250824	228	0	98	1820000	F	23	AFRAMRCN	0.266515	10.2512	32.7673	255	68	38.7684	23	NonW	>30	20-30
Recall D23	AS3;CP2D	300944	171	0	59	481000	M	72	CAUCASIAN	0.861577	48.7578	NA	168	68	25.5415	23	W	25-30	>70
Recall D42	AS3;CP2D	220000	176	0	97	1360000	M	72	CAUCASIAN	0.861577	48.7578	NA	168	68	25.5415	42	W	25-30	>70
Recall D10	AS3;CP2D	386528	218	2	65	285000	M	72	CAUCASIAN	0.861577	48.7578	NA	168	68	25.5415	10	W	25-30	>70
Recall D10	AS1;CPD	136360	900	6	604	383000	M	39	ASIAN	0.55723	24.3308	55.0197	206	70	29.5547	10	NonW	25-30	30-40
Recall D42	AS1;CPD	299632	858	14	1972	1170000	M	39	ASIAN	0.55723	24.3308	55.0197	206	70	29.5547	42	NonW	25-30	30-40
Recall D23	AS1;CPD	223888	583	2	1608	62200	M	67	HIGH	0.754205	34.4126	31.8192	190	69	28.055	23	NonW	25-30	60-70
Recall D42	AS1;CPD	214224	401	2	835	100000	M	67	HIGH	0.754205	34.4126	31.8192	190	69	28.055	42	NonW	25-30	60-70
Recall D10	AS1;CPD	145608	453	1	358	45500	M	67	HIGH	0.754205	34.4126	31.8192	190	69	28.055	10	NonW	25-30	60-70
Recall D10	AS1;CPD	127616	560	28	754	407000	F	53	AFRAMRCN	0.169877	6.49366	NA	160	65	26.6225	10	NonW	25-30	50-60
Recall D23	AS1;CPD	139208	327	41	583	947000	F	53	AFRAMRCN	0.169877	6.49366	NA	160	65	26.6225	23	NonW	25-30	50-60
Recall D42	AS1;CPD	186448	282	115	1557	1760000	F	53	AFRAMRCN	0.169877	6.49366	NA	160	65	26.6225	42	NonW	25-30	50-60
Recall D42	AS1;CPD	140416	736	2	487	860000	M	30	AFRAMRCN	0.237763	-1.26161	47.0445	215	75	26.8702	42	NonW	25-30	20-30
Recall D23	AS1;CPD	60240	708	1	45	426000	M	30	AFRAMRCN	0.237763	-1.26161	47.0445	215	75	26.8702	23	NonW	25-30	20-30
Recall D10	AS1;CPD	53088	930	0	35	276000	M	30	AFRAMRCN	0.237763	-1.26161	47.0445	215	75	26.8702	10	NonW	25-30	20-30
Recall D23	AS1;CPD	40920	307	0	14	132000	M	65	CAUCASIAN	0.129747	23.0706	NA	170	70	24.3898	23	W	<25	60-70
Recall D42	AS1;CPD	160768	396	0	105	428000	M	65	CAUCASIAN	0.129747	23.0706	NA	170	70	24.3898	42	W	<25	60-70
Recall D10	AS1;CPD	49680	455	1	274	547000	M	65	CAUCASIAN	0.129747	23.0706	NA	170	70	24.3898	10	W	<25	60-70
Recall D10	AS1;CPD	22080	307	1	73	245000	F	60	CAUCASIAN	0.149132	9.86708	31.9578	197	64	33.8113	10	W	>30	50-60
Recall D23	AS1;CPD	86400	399	0	102	322000	F	60	CAUCASIAN	0.149132	9.86708	31.9578	197	64	33.8113	23	W	>30	50-60
Recall D42	AS1;CPD	157848	419	1	324	366000	F	60	CAUCASIAN	0.149132	9.86708	31.9578	197	64	33.8113	42	W	>30	50-60
Recall D42	AS3;CP2D	355448	251	0	50	339000	F	46	AFRAMRCN	0.236503	7.22681	34.649	163	64	27.9758	42	NonW	25-30	40-50
Recall D10	AS3;CP2D	156560	722	0	61	116000	F	46	AFRAMRCN	0.236503	7.22681	34.649	163	64	27.9758	10	NonW	25-30	40-50
Recall D23	AS3;CP2D	227064	723	1	55	207000	F	46	AFRAMRCN	0.236503	7.22681	34.649	163	64	27.9758	23	NonW	25-30	40-50
Recall D23	AS3;CP2D	236032	266	0	81	121000	F	29	CAUCASIAN	0.151843	29.8038	NA	135	66	21.7872	23	W	<25	20-30
Recall D10	AS3;CP2D	163440	290	0	96	91900	F	29	CAUCASIAN	0.151843	29.8038	NA	135	66	21.7872	10	W	<25	20-30
Recall D42	AS3;CP2D	402376	216	0	133	121000	F	29	CAUCASIAN	0.151843	29.8038	NA	135	66	21.7872	42	W	<25	20-30
Recall D42	AS1;CPD	196392	340	2	123	303000	F	72	CAUCASIAN	0.143691	38.9615	40.0263	130	60	25.3861	42	W	25-30	>70
Recall D23	AS1;CPD	91232	284	1	33	242000	F	72	CAUCASIAN	0.143691	38.9615	40.0263	130	60	25.3861	23	W	25-30	>70
Recall D10	AS1;CPD	30584	175	3	4	204000	F	72	CAUCASIAN	0.143691	38.9615	40.0263	130	60	25.3861	10	W	25-30	>70
Recall D10	AS1;CPD	57368	357	0	153	65300	F	64	AFRAMRCN	0.689607	28.887	11.8294	170	63	30.1109	10	NonW	>30	60-70
Recall D23	AS1;CPD	120184	381	1	164	129000	F	64	AFRAMRCN	0.689607	28.887	11.8294	170	63	30.1109	23	NonW	>30	60-70
Recall D42	AS1;CPD	296424	426	1	316	228000	F	64	AFRAMRCN	0.689607	28.887	11.8294	170	63	30.1109	42	NonW	>30	60-70
Recall D10	AS1;CPD	192136	1727	0	173	33300	F	33	HIGH	0.237099	31.6014	53.8804	117	63	20.7234	10	NonW	<25	30-40
Recall D23	AS1;CPD	330968	1653	1	511	40800	F	33	HIGH	0.237099	31.6014	53.8804	117	63	20.7234	23	NonW	<25	30-40
Recall D42	AS1;CPD	664888	1545	5	1044	63200	F	33	HIGH	0.237099	31.6014	53.8804	117	63	20.7234	42	NonW	<25	30-40
Recall D23	AS1;CPD	129656	269	0	126	158000	M	52	OTHER	0.231082	55.1114	NA	210	64	36.0425	23	NonW	>30	50-60
Recall D10	AS1;CPD	82976	311	0	39	132000	M	52	OTHER	0.231082	55.1114	NA	210	64	36.0425	10	NonW	>30	50-60
Recall D42	AS1;CPD	369152	384	0	207	236000	M	52	OTHER	0.231082	55.1114	NA	210	64	36.0425	42	NonW	>30	50-60
Recall D23	AS1;CPD	125096	236	1	72	91600	M	66	CAUCASIAN	0.273347	55.3579	30.0958	200	71	27.8913	23	W	25-30	60-70
Recall D10	AS1;CPD	41656	189	1	53	61400	M	66	CAUCASIAN	0.273347	55.3579	30.0958	200	71	27.8913	10	W	25-30	60-70
Recall D42	AS1;CPD	261464	229	0	417	182000	M	66	CAUCASIAN	0.273347	55.3579	30.0958	200	71	27.8913	42	W	25-30	60-70
Recall D42	AS1;CPD	211000	127	0	138	515000	F	63	CAUCASIAN	0.128097	21.9073	NA	155	67	24.2738	42	W	<25	60-70
Recall D10	AS1;CPD	112200	188	4	554	603000	F	63	CAUCASIAN	0.128097	21.9073	NA	155	67	24.2738	10	W	<25	60-70
Recall D23	AS1;CPD	205000	132	0	87	269000	F	63	CAUCASIAN	0.128097	21.9073	NA	155	67	24.2738	23	W	<25	60-70
Recall D10	AS3;CP2D	90376	653	0	129	879000	F	32	OTHER	0.13156	21.1248	40.0203	160	69	23.6253	10	NonW	<25	30-40
Recall D23	AS3;CP2D	214624	588	0	223	1930000	F	32	OTHER	0.13156	21.1248	40.0203	160	69	23.6253	23	NonW	<25	30-40
Recall D42	AS3;CP2D	317624	522	0	258	4710000	F	32	OTHER	0.13156	21.1248	40.0203	160	69	23.6253	42	NonW	<25	30-40
Recall D10	AS3;CP2D	195648	282	0	81	11500000	F	64	ASIAN	0.252544	58.4343	NA	179	67	28.0323	10	NonW	25-30	60-70
Recall D23	AS3;CP2D	339520	258	0	69	596000	F	64	ASIAN	0.252544	58.4343	NA	179	67	28.0323	23	NonW	25-30	60-70
Recall D42	AS3;CP2D	486064	225	0	81	361000	F	64	ASIAN	0.252544	58.4343	NA	179	67	28.0323	42	NonW	25-30	60-70
Recall D10	AS1;CPD	455512	240	2	145	293000	M	66	CAUCASIAN	0.79212	46.7282	26.4753	173	68	26.3017	10	W	25-30	60-70
Recall D23	AS1;CPD	364440	470	0	66	534000	M	66	CAUCASIAN	0.79212	46.7282	26.4753	173	68	26.3017	23	W	25-30	60-70
Recall D42	AS1;CPD	363752	451	1	98	1100000	M	66	CAUCASIAN	0.79212	46.7282	26.4753	173	68	26.3017	42	W	25-30	60-70
Recall D42	AS3;CP2D	410840	426	0	60	1590000	M	62	ASIAN	1.51549	25.3146	NA	209	69	30.8605	42	NonW	>30	60-70
Recall D10	AS3;CP2D	74096	385	0	22	870000	M	62	ASIAN	1.51549	25.3146	NA	209	69	30.8605	10	NonW	>30	60-70
Recall D23	AS3;CP2D	239016	444	0	78	779000	M	62	ASIAN	1.51549	25.3146	NA	209	69	30.8605	23	NonW	>30	60-70
Recall D23	AS3;CP2D	215936	246	0	84	287000	F	56	ASIAN	0.125319	7.35821	NA	120	63	21.2547	23	NonW	<25	50-60
Recall D10	AS3;CP2D	154520	198	0	75	291000	F	56	ASIAN	0.125319	7.35821	NA	120	63	21.2547	10	NonW	<25	50-60
Recall D42	AS3;CP2D	307512	209	0	90	433000	F	56	ASIAN	0.125319	7.35821	NA	120	63	21.2547	42	NonW	<25	50-60
Recall D42	AS1;CPD	270792	821	1	171	631000	F	53	HIGH	0.182248	45.7547	14.6259	138	64	23.6851	42	NonW	<25	50-60
Recall D23	AS1;CPD	183272	1035	2	80	340000	F	53	HIGH	0.182248	45.7547	14.6259	138	64	23.6851	23	NonW	<25	50-60
Recall D10	AS1;CPD	85032	864	0	17	192000	F	53	HIGH	0.182248	45.7547	14.6259	138	64	23.6851	10	NonW	<25	50-60
Recall D42	AS1;CPD	253072	439	0	430	136000	M	41	CAUCASIAN	0.536044	46.8211	45.6981	183	71	25.5205	42	W	25-30	40-50
Recall D23	AS1;CPD	172560	446	0	194	153000	M	41	CAUCASIAN	0.536044	46.8211	45.6981	183	71	25.5205	23	W	25-30	40-50
Recall D10	AS1;CPD	171880	457	0	145	70100	M	41	CAUCASIAN	0.536044	46.8211	45.6981	183	71	25.5205	10	W	25-30	40-50
Recall D10	AS1;CPD	142584	1	0	396	453000	F	49	CAUCASIAN	0.501382	10.6621	44.5588	117	60	22.8475	10	W	<25	40-50
Recall D23	AS1;CPD	142600	0	0	389	608000	F	49	CAUCASIAN	0.501382	10.6621	44.5588	117	60	22.8475	23	W	<25	40-50
Recall D42	AS1;CPD	230504	2	0	999	904000	F	49	CAUCASIAN	0.501382	10.6621	44.5588	117	60	22.8475	42	W	<25	40-50
Recall D10	AS1;CPD	535032	1948	1	704	276000	M	55	HIGH	0.422328	22.0042	19.2867	195	73	25.7243	10	NonW	25-30	50-60
Recall D23	AS1;CPD	681056	1743	0	1229	680000	M	55	HIGH	0.422328	22.0042	19.2867	195	73	25.7243	23	NonW	25-30	50-60
Recall D42	AS1;CPD	685376	1361	2	1558	1020000	M	55	HIGH	0.422328	22.0042	19.2867	195	73	25.7243	42	NonW	25-30	50-60
Recall D23	AS3;CP2D	483240	309	0	84	345000	M	29	HISPANIC	0.425299	54.1976	29.8046	260	72	35.2585	23	NonW	>30	20-30
Recall D10	AS3;CP2D	511208	379	0	90	198000	M	29	HISPANIC	0.425299	54.1976	29.8046	260	72	35.2585	10	NonW	>30	20-30
Recall D42	AS3;CP2D	507680	321	1	157	618000	M	29	HISPANIC	0.425299	54.1976	29.8046	260	72	35.2585	42	NonW	>30	20-30
Recall D10	AS3;CP2D	38208	177	0	27	74900	M	55	HIGH	0.469672	17.0579	19.8131	245	75	30.6196	10	NonW	>30	50-60
Recall D23	AS3;CP2D	55808	92	0	39	139000	M	55	HIGH	0.469672	17.0579	19.8131	245	75	30.6196	23	NonW	>30	50-60
Recall D42	AS3;CP2D	139768	189	0	37	205000	M	55	HIGH	0.469672	17.0579	19.8131	245	75	30.6196	42	NonW	>30	50-60
Recall D42	AS3;CP2D	330160	265	0	26	180000	M	65	CAUCASIAN	0.840774	31.5563	30.2083	142	70	20.3727	42	W	<25	60-70
Recall D10	AS3;CP2D	591848	291	0	97	101000	M	65	CAUCASIAN	0.840774	31.5563	30.2083	142	70	20.3727	10	W	<25	60-70
Recall D23	AS3;CP2D	368256	299	0	35	NA	M	65	CAUCASIAN	0.840774	31.5563	30.2083	142	70	20.3727	23	W	<25	60-70
Recall D23	AS1;CPD	134080	314	1	601	67600	M	38	AFRAMRCN	0.503074	5.71814	38.2407	234	74	30.0405	23	NonW	>30	30-40
Recall D42	AS1;CPD	265896	396	24	3685	140000	M	38	AFRAMRCN	0.503074	5.71814	38.2407	234	74	30.0405	42	NonW	>30	30-40
Recall D10	AS1;CPD	125872	596	3	1064	317000	M	38	AFRAMRCN	0.503074	5.71814	38.2407	234	74	30.0405	10	NonW	>30	30-40
Recall D42	AS3;CP2D	462304	149	0	13	165000	F	60	CAUCASIAN	0.286336	5.24073	NA	160	63	28.3396	42	W	25-30	50-60
Recall D23	AS3;CP2D	409464	137	0	19	128000	F	60	CAUCASIAN	0.286336	5.24073	NA	160	63	28.3396	23	W	25-30	50-60
Recall D23	AS3;CP2D	105336	707	0	50	95100	F	69	CAUCASIAN	0.356687	59.0635	38.585	158	63	27.9854	23	W	25-30	60-70
Recall D42	AS3;CP2D	163640	564	1	96	167000	F	69	CAUCASIAN	0.356687	59.0635	38.585	158	63	27.9854	42	W	25-30	60-70
Recall D10	AS3;CP2D	60736	640	0	41	67300	F	69	CAUCASIAN	0.356687	59.0635	38.585	158	63	27.9854	10	W	25-30	60-70
Recall D23	AS1;CPD	209304	930	3	2036	487000	F	56	HIGH	0.658565	26.1727	42.4873	164	66	26.4674	23	NonW	25-30	50-60
Recall D10	AS1;CPD	199864	1190	2	1775	228000	F	56	HIGH	0.658565	26.1727	42.4873	164	66	26.4674	10	NonW	25-30	50-60
Recall D42	AS1;CPD	385880	1152	5	2609	566000	F	56	HIGH	0.658565	26.1727	42.4873	164	66	26.4674	42	NonW	25-30	50-60
Recall D23	AS3;CP2D	310344	262	0	117	1160000	F	42	ASIAN	0.321597	18.8304	14.4533	120	62	21.9459	23	NonW	<25	40-50
Recall D10	AS3;CP2D	154496	317	2	81	633000	F	42	ASIAN	0.321597	18.8304	14.4533	120	62	21.9459	10	NonW	<25	40-50
Recall D42	AS3;CP2D	407648	369	3	72	1690000	F	42	ASIAN	0.321597	18.8304	14.4533	120	62	21.9459	42	NonW	<25	40-50
Recall D42	AS1;CPD	404392	0	0	1301	388000	M	53	HIGH	0.344744	51.1834	NA	199	71	27.7518	42	NonW	25-30	50-60
Recall D10	AS1;CPD	306248	0	0	201	139000	M	53	HIGH	0.344744	51.1834	NA	199	71	27.7518	10	NonW	25-30	50-60
Recall D23	AS1;CPD	316784	0	0	714	185000	M	53	HIGH	0.344744	51.1834	NA	199	71	27.7518	23	NonW	25-30	50-60
Recall D42	AS1;CPD	522192	400	2	460	319000	M	26	CAUCASIAN	1.18099	36.4959	28.9579	200	76	24.3421	42	W	<25	20-30
Recall D23	AS1;CPD	119160	648	2	63	383000	M	26	CAUCASIAN	1.18099	36.4959	28.9579	200	76	24.3421	23	W	<25	20-30
Recall D10	AS1;CPD	42520	444	2	42	289000	M	26	CAUCASIAN	1.18099	36.4959	28.9579	200	76	24.3421	10	W	<25	20-30
Recall D23	AS3;CP2D	254192	164	0	91	88600	M	53	HIGH	0.285621	55.9851	52.1089	172	70	24.6767	23	NonW	<25	50-60
Recall D42	AS3;CP2D	276840	126	3	152	91400	M	53	HIGH	0.285621	55.9851	52.1089	172	70	24.6767	42	NonW	<25	50-60
Recall D10	AS3;CP2D	98192	143	0	54	64800	M	53	HIGH	0.285621	55.9851	52.1089	172	70	24.6767	10	NonW	<25	50-60
Recall D42	AS1;CPD	499032	1317	0	202	318000	F	61	AFRAMRCN	0.413199	25.4941	19.2867	245	60	47.8431	42	NonW	>30	60-70
Recall D23	AS1;CPD	282184	1326	0	111	282000	F	61	AFRAMRCN	0.413199	25.4941	19.2867	245	60	47.8431	23	NonW	>30	60-70
Recall D10	AS1;CPD	154664	1459	0	74	163000	F	61	AFRAMRCN	0.413199	25.4941	19.2867	245	60	47.8431	10	NonW	>30	60-70
Recall D23	AS3;CP2D	441504	424	8	157	260000	M	54	ASIAN	0.494034	18.2496	15.8771	160	66	25.8219	23	NonW	25-30	50-60
Recall D10	AS3;CP2D	414304	1180	2	99	222000	M	54	ASIAN	0.494034	18.2496	15.8771	160	66	25.8219	10	NonW	25-30	50-60
Recall D42	AS3;CP2D	428720	1021	6	185	422000	M	54	ASIAN	0.494034	18.2496	15.8771	160	66	25.8219	42	NonW	25-30	50-60
Recall D42	AS3;CP2D	326384	182	0	83	229000	F	42	CAUCASIAN	0.392213	10.0517	NA	140	64	24.0283	42	W	<25	40-50
Recall D10	AS3;CP2D	106600	205	0	37	141000	F	42	CAUCASIAN	0.392213	10.0517	NA	140	64	24.0283	10	W	<25	40-50
Recall D23	AS3;CP2D	233304	210	0	59	209000	F	42	CAUCASIAN	0.392213	10.0517	NA	140	64	24.0283	23	W	<25	40-50
Recall D23	AS1;CPD	151648	809	3	296	224000	M	33	CAUCASIAN	0.231521	57.0968	36.3764	300	73	39.5759	23	W	>30	30-40
Recall D10	AS1;CPD	107848	986	0	118	156000	M	33	CAUCASIAN	0.231521	57.0968	36.3764	300	73	39.5759	10	W	>30	30-40
Recall D42	AS1;CPD	351776	769	1	428	273000	M	33	CAUCASIAN	0.231521	57.0968	36.3764	300	73	39.5759	42	W	>30	30-40
Recall D10	AS3;CP2D	347976	137	5	405	219000	M	75	CAUCASIAN	0.476462	63.1229	NA	165	67	25.8398	10	W	25-30	>70
Recall D23	AS3;CP2D	529704	169	1	302	254000	M	75	CAUCASIAN	0.476462	63.1229	NA	165	67	25.8398	23	W	25-30	>70
Recall D42	AS3;CP2D	605216	138	2	299	306000	M	75	CAUCASIAN	0.476462	63.1229	NA	165	67	25.8398	42	W	25-30	>70
Recall D10	AS3;CP2D	192016	515	2	36	134000	M	58	CAUCASIAN	0.340094	55.9851	34.9518	158	68	24.0212	10	W	<25	50-60
Recall D23	AS3;CP2D	254992	300	1	38	252000	M	58	CAUCASIAN	0.340094	55.9851	34.9518	158	68	24.0212	23	W	<25	50-60
Recall D42	AS3;CP2D	139816	136	0	29	177000	M	58	CAUCASIAN	0.340094	55.9851	34.9518	158	68	24.0212	42	W	<25	50-60
Recall D23	AS3;CP2D	239888	205	0	120	440000	F	56	CAUCASIAN	1.0111	56.0401	NA	137	66	22.11	23	W	<25	50-60
Recall D10	AS3;CP2D	160976	242	0	112	259000	F	56	CAUCASIAN	1.0111	56.0401	NA	137	66	22.11	10	W	<25	50-60
Recall D42	AS3;CP2D	346016	219	0	225	489000	F	56	CAUCASIAN	1.0111	56.0401	NA	137	66	22.11	42	W	<25	50-60
Recall D23	AS1;CPD	251832	537	209	2923	298000	M	52	AFRAMRCN	0.592288	8.62636	38.3443	208	70	29.8416	23	NonW	25-30	50-60
Recall D42	AS1;CPD	228088	447	580	4993	307000	M	52	AFRAMRCN	0.592288	8.62636	38.3443	208	70	29.8416	42	NonW	25-30	50-60
Recall D10	AS1;CPD	154048	393	109	1589	300000	M	52	AFRAMRCN	0.592288	8.62636	38.3443	208	70	29.8416	10	NonW	25-30	50-60
Recall D42	AS1;CPD	332648	293	95	4542	1610000	M	45	CAUCASIAN	0.538789	24.9124	48.7017	210	62	38.4053	42	W	>30	40-50
Recall D10	AS1;CPD	378872	379	9	1549	570000	M	45	CAUCASIAN	0.538789	24.9124	48.7017	210	62	38.4053	10	W	>30	40-50
Recall D23	AS1;CPD	411408	339	16	1932	766000	M	45	CAUCASIAN	0.538789	24.9124	48.7017	210	62	38.4053	23	W	>30	40-50
Recall D23	AS3;CP2D	268496	317	0	158	421000	F	54	CAUCASIAN	0.134416	34.8914	19.4397	150	68	22.8049	23	W	<25	50-60
Recall D10	AS3;CP2D	144160	328	0	337	690000	F	54	CAUCASIAN	0.134416	34.8914	19.4397	150	68	22.8049	10	W	<25	50-60
Recall D42	AS3;CP2D	529536	285	1	197	578000	F	54	CAUCASIAN	0.134416	34.8914	19.4397	150	68	22.8049	42	W	<25	50-60
Recall D10	AS3;CP2D	125008	191	0	58	383000	M	23	AFRAMRCN	0.309143	6.63098	NA	185	72	25.0878	10	NonW	25-30	20-30
Recall D23	AS3;CP2D	147408	178	1	61	241000	M	23	AFRAMRCN	0.309143	6.63098	NA	185	72	25.0878	23	NonW	25-30	20-30
Recall D42	AS3;CP2D	292232	192	1	157	301000	M	23	AFRAMRCN	0.309143	6.63098	NA	185	72	25.0878	42	NonW	25-30	20-30
Recall D10	AS3;CP2D	177632	291	0	24	68100	M	58	HIGH	0.241939	15.3697	17.29	146	67	22.8643	10	NonW	<25	50-60
Recall D23	AS3;CP2D	356776	498	4	75	82900	M	58	HIGH	0.241939	15.3697	17.29	146	67	22.8643	23	NonW	<25	50-60
Recall D42	AS3;CP2D	539400	351	2	58	176000	M	58	HIGH	0.241939	15.3697	17.29	146	67	22.8643	42	NonW	<25	50-60
Recall D42	AS1;CPD	1196104	73	0	1	165000	M	25	CAUCASIAN	0.520412	52.3992	56.9909	200	75	24.9956	42	W	<25	20-30
Recall D23	AS1;CPD	1249624	346	0	285	193000	M	25	CAUCASIAN	0.520412	52.3992	56.9909	200	75	24.9956	23	W	<25	20-30
Recall D10	AS1;CPD	1237192	368	1	595	128000	M	25	CAUCASIAN	0.520412	52.3992	56.9909	200	75	24.9956	10	W	<25	20-30
Recall D42	AS1;CPD	212832	375	2	152	277000	F	44	OTHER	0.349571	8.14114	44.2675	140	65	23.2947	42	NonW	<25	40-50
Recall D10	AS1;CPD	43760	312	0	76	157000	F	44	OTHER	0.349571	8.14114	44.2675	140	65	23.2947	10	NonW	<25	40-50
Recall D42	AS3;CP2D	364256	243	1	151	468000	F	43	AFRAMRCN	0.632748	17.4551	43.1266	180	64	30.8936	42	NonW	>30	40-50
Recall D10	AS3;CP2D	222928	646	2	92	208000	F	43	AFRAMRCN	0.632748	17.4551	43.1266	180	64	30.8936	10	NonW	>30	40-50
Recall D23	AS3;CP2D	405696	903	0	70	335000	F	43	AFRAMRCN	0.632748	17.4551	43.1266	180	64	30.8936	23	NonW	>30	40-50
Recall D42	AS3;CP2D	364168	314	1	155	948000	F	34	CAUCASIAN	0.13975	26.811	NA	172	67	26.9361	42	W	25-30	30-40
Recall D23	AS3;CP2D	173144	238	3	164	600000	F	34	CAUCASIAN	0.13975	26.811	NA	172	67	26.9361	23	W	25-30	30-40
Recall D10	AS3;CP2D	103080	297	2	165	471000	F	34	CAUCASIAN	0.13975	26.811	NA	172	67	26.9361	10	W	25-30	30-40
Recall D42	AS3;CP2D	138240	159	0	128	1710000	M	53	AFRAMRCN	0.351969	11.2488	NA	211	74	27.0878	42	NonW	25-30	50-60
Recall D23	AS3;CP2D	76808	194	0	119	1430000	M	53	AFRAMRCN	0.351969	11.2488	NA	211	74	27.0878	23	NonW	25-30	50-60
Recall D10	AS3;CP2D	36408	194	1	174	1050000	M	53	AFRAMRCN	0.351969	11.2488	NA	211	74	27.0878	10	NonW	25-30	50-60
Recall D10	AS1;CPD	226288	984	0	12	321000	M	52	CAUCASIAN	0.722457	30.8258	21.0475	280	71	39.0478	10	W	>30	50-60
Recall D42	AS1;CPD	581688	1147	0	404	720000	M	52	CAUCASIAN	0.722457	30.8258	21.0475	280	71	39.0478	42	W	>30	50-60
Recall D23	AS1;CPD	346664	935	0	85	441000	M	52	CAUCASIAN	0.722457	30.8258	21.0475	280	71	39.0478	23	W	>30	50-60
Recall D23	AS1;CPD	125264	508	1	61	64400	M	41	AFRAMRCN	0.344768	5.33037	22.8082	194	69	28.6457	23	NonW	25-30	40-50
Recall D10	AS1;CPD	41584	385	0	44	35900	M	41	AFRAMRCN	0.344768	5.33037	22.8082	194	69	28.6457	10	NonW	25-30	40-50
Recall D42	AS1;CPD	90800	540	1	184	126000	M	41	AFRAMRCN	0.344768	5.33037	22.8082	194	69	28.6457	42	NonW	25-30	40-50
Recall D23	AS3;CP2D	125432	262	0	153	381000	M	67	CAUCASIAN	0.124879	27.5093	NA	175	71	24.4049	23	W	<25	60-70
Recall D10	AS3;CP2D	56120	260	0	95	494000	M	67	CAUCASIAN	0.124879	27.5093	NA	175	71	24.4049	10	W	<25	60-70
Recall D42	AS3;CP2D	198728	233	0	223	436000	M	67	CAUCASIAN	0.124879	27.5093	NA	175	71	24.4049	42	W	<25	60-70
Recall D42	AS3;CP2D	259536	234	1	32	274000	F	41	ASIAN	0.661294	40.1958	30.612	125	62	22.8603	42	NonW	<25	40-50
Recall D10	AS3;CP2D	107824	203	0	12	123000	F	41	ASIAN	0.661294	40.1958	30.612	125	62	22.8603	10	NonW	<25	40-50
Recall D23	AS3;CP2D	202552	229	0	65	179000	F	41	ASIAN	0.661294	40.1958	30.612	125	62	22.8603	23	NonW	<25	40-50
Recall D42	AS1;CPD	532312	953	4	319	1230000	M	59	CAUCASIAN	0.238831	51.4742	54.1911	195	68	29.6464	42	W	25-30	50-60
Recall D23	AS1;CPD	374856	976	0	123	939000	M	59	CAUCASIAN	0.238831	51.4742	54.1911	195	68	29.6464	23	W	25-30	50-60
Recall D10	AS1;CPD	308048	626	2	202	670000	M	59	CAUCASIAN	0.238831	51.4742	54.1911	195	68	29.6464	10	W	25-30	50-60
Recall D42	AS1;CPD	590048	7882	17	1352	5440000	F	24	CAUCASIAN	0.644582	10.1774	41.1408	115	62	21.0315	42	W	<25	20-30
Recall D10	AS1;CPD	406648	9579	1	615	2050000	F	24	CAUCASIAN	0.644582	10.1774	41.1408	115	62	21.0315	10	W	<25	20-30
Recall D23	AS1;CPD	385448	7778	4	945	1500000	F	24	CAUCASIAN	0.644582	10.1774	41.1408	115	62	21.0315	23	W	<25	20-30
Recall D10	AS1;CPD	181056	696	0	67	234000	F	48	CAUCASIAN	0.291536	48.3721	32.337	182	62	33.2846	10	W	>30	40-50
Recall D42	AS1;CPD	351104	653	1	289	333000	F	48	CAUCASIAN	0.291536	48.3721	32.337	182	62	33.2846	42	W	>30	40-50
Recall D23	AS1;CPD	231944	837	0	129	262000	F	48	CAUCASIAN	0.291536	48.3721	32.337	182	62	33.2846	23	W	>30	40-50
Recall D23	AS1;CPD	184552	28	0	343	2930000	F	44	CAUCASIAN	0.137039	32.0861	42.073	156	65	25.9569	23	W	25-30	40-50
Recall D42	AS1;CPD	291080	45	0	750	6230000	F	44	CAUCASIAN	0.137039	32.0861	42.073	156	65	25.9569	42	W	25-30	40-50
Recall D10	AS1;CPD	103680	7	0	81	869000	F	44	CAUCASIAN	0.137039	32.0861	42.073	156	65	25.9569	10	W	25-30	40-50
Recall D10	AS1;CPD	275760	699	1	95	274000	M	73	HIGH	0.74549	25.8937	37.0265	175	64	30.0354	10	NonW	>30	>70
Recall D42	AS1;CPD	392360	253	6	439	454000	M	73	HIGH	0.74549	25.8937	37.0265	175	64	30.0354	42	NonW	>30	>70
Recall D23	AS1;CPD	425712	477	0	249	593000	M	73	HIGH	0.74549	25.8937	37.0265	175	64	30.0354	23	NonW	>30	>70
Recall D42	AS1;CPD	540616	1198	28	439	78400	F	62	CAUCASIAN	0.182567	6.5906	NA	127	64	21.7971	42	W	<25	60-70
Recall D10	AS1;CPD	138440	1197	3	94	105000	F	62	CAUCASIAN	0.182567	6.5906	NA	127	64	21.7971	10	W	<25	60-70
Recall D23	AS1;CPD	187576	723	10	159	246000	F	62	CAUCASIAN	0.182567	6.5906	NA	127	64	21.7971	23	W	<25	60-70
Recall D23	AS1;CPD	117896	179	0	92	82800	M	65	HIGH	0.130626	26.8799	NA	180	69	26.5784	23	NonW	25-30	60-70
Recall D42	AS1;CPD	265504	232	0	174	252000	M	65	HIGH	0.130626	26.8799	NA	180	69	26.5784	42	NonW	25-30	60-70
Recall D42	AS1;CPD	349088	434	1	278	207000	M	31	CAUCASIAN	0.291987	44.4945	35.9621	281	73	37.0694	42	W	>30	30-40
Recall D10	AS1;CPD	85840	347	0	37	44000	M	31	CAUCASIAN	0.291987	44.4945	35.9621	281	73	37.0694	10	W	>30	30-40
Recall D23	AS1;CPD	208104	430	1	93	101000	M	31	CAUCASIAN	0.291987	44.4945	35.9621	281	73	37.0694	23	W	>30	30-40
Recall D42	AS1;CPD	419880	428	4	1444	85800	F	53	CAUCASIAN	0.676169	44.0098	48.0803	162	66	26.1446	42	W	25-30	50-60
Recall D23	AS1;CPD	207888	405	1	559	74000	F	53	CAUCASIAN	0.676169	44.0098	48.0803	162	66	26.1446	23	W	25-30	50-60
Recall D10	AS1;CPD	127752	277	3	940	56300	F	53	CAUCASIAN	0.676169	44.0098	48.0803	162	66	26.1446	10	W	25-30	50-60
Recall D42	AS1;CPD	206568	609	0	64	196000	M	57	HIGH	0.15253	26.1727	20.1153	140	69	20.6721	42	NonW	<25	50-60
Recall D23	AS1;CPD	56312	376	0	82	152000	M	57	HIGH	0.15253	26.1727	20.1153	140	69	20.6721	23	NonW	<25	50-60
Recall D10	AS1;CPD	46272	498	1	43	144000	M	57	HIGH	0.15253	26.1727	20.1153	140	69	20.6721	10	NonW	<25	50-60
Recall D23	AS3;CP2D	77544	283	2	40	152000	F	57	CAUCASIAN	0.14144	9.31219	37.9795	122	63	21.609	23	W	<25	50-60
Recall D10	AS3;CP2D	67208	302	1	37	95700	F	57	CAUCASIAN	0.14144	9.31219	37.9795	122	63	21.609	10	W	<25	50-60
Recall D42	AS3;CP2D	142360	257	1	42	93500	F	57	CAUCASIAN	0.14144	9.31219	37.9795	122	63	21.609	42	W	<25	50-60
Recall D42	AS1;CPD	534792	226	1	1486	125000	F	44	AFRAMRCN	0.877128	13.4422	18.6137	143	62	26.1522	42	NonW	25-30	40-50
Recall D10	AS1;CPD	61216	205	2	411	94400	F	44	AFRAMRCN	0.877128	13.4422	18.6137	143	62	26.1522	10	NonW	25-30	40-50
Recall D23	AS1;CPD	201648	201	0	163	73000	F	44	AFRAMRCN	0.877128	13.4422	18.6137	143	62	26.1522	23	NonW	25-30	40-50
Recall D42	AS1;CPD	400736	417	0	92	59800	M	36	CAUCASIAN	1.14514	31.5646	44.6812	410	75	51.2409	42	W	>30	30-40
Recall D10	AS1;CPD	137488	497	0	34	31000	M	36	CAUCASIAN	1.14514	31.5646	44.6812	410	75	51.2409	10	W	>30	30-40
Recall D23	AS3;CP2D	194064	264	1	35	2000000	F	51	ASIAN	0.155983	24.2173	NA	160	64	27.4609	23	NonW	25-30	50-60
Recall D42	AS3;CP2D	325680	232	2	101	2640000	F	51	ASIAN	0.155983	24.2173	NA	160	64	27.4609	42	NonW	25-30	50-60
Recall D10	AS3;CP2D	79616	158	0	101	831000	F	51	ASIAN	0.155983	24.2173	NA	160	64	27.4609	10	NonW	25-30	50-60
Recall D10	AS1;CPD	57560	311	0	5	355000	F	58	CAUCASIAN	0.147158	20.4693	NA	127	64	21.7971	10	W	<25	50-60
Recall D42	AS1;CPD	186648	298	15	1055	1060000	F	58	CAUCASIAN	0.147158	20.4693	NA	127	64	21.7971	42	W	<25	50-60
Recall D23	AS1;CPD	104096	388	1	112	490000	F	58	CAUCASIAN	0.147158	20.4693	NA	127	64	21.7971	23	W	<25	50-60
Recall D10	AS1;CPD	28824	138	0	12	234000	M	83	HIGH	0.250304	9.62052	NA	175	71	24.4049	10	NonW	<25	>70
Recall D42	AS1;CPD	226384	185	3	286	694000	M	83	HIGH	0.250304	9.62052	NA	175	71	24.4049	42	NonW	<25	>70
Recall D23	AS1;CPD	92376	201	0	56	473000	M	83	HIGH	0.250304	9.62052	NA	175	71	24.4049	23	NonW	<25	>70
Recall D10	AS3;CP2D	79088	175	0	60	875000	F	28	OTHER	0.138221	5.56257	NA	130	61	24.5606	10	NonW	<25	20-30
Recall D42	AS3;CP2D	208136	233	0	201	661000	F	28	OTHER	0.138221	5.56257	NA	130	61	24.5606	42	NonW	<25	20-30
Recall D23	AS3;CP2D	104592	190	0	35	2580000	F	28	OTHER	0.138221	5.56257	NA	130	61	24.5606	23	NonW	<25	20-30
Recall D42	AS1;CPD	414096	1024	3	459	269000	F	60	AFRAMRCN	0.281336	10.6068	30.9234	190	63	33.6533	42	NonW	>30	50-60
Recall D23	AS1;CPD	5408	0	0	2	249000	F	60	AFRAMRCN	0.281336	10.6068	30.9234	190	63	33.6533	23	NonW	>30	50-60
Recall D10	AS1;CPD	8592	12	0	0	289000	F	60	AFRAMRCN	0.281336	10.6068	30.9234	190	63	33.6533	10	NonW	>30	50-60
Recall D42	AS3;CP2D	278768	213	4	405	497000	F	23	ASIAN	0.134284	21.0251	NA	117	62	21.3972	42	NonW	<25	20-30
Recall D23	AS3;CP2D	145544	219	0	43	180000	F	23	ASIAN	0.134284	21.0251	NA	117	62	21.3972	23	NonW	<25	20-30
Recall D10	AS3;CP2D	78752	261	0	88	157000	F	23	ASIAN	0.134284	21.0251	NA	117	62	21.3972	10	NonW	<25	20-30
Recall D23	AS1;CPD	111056	705	0	57	189000	M	54	CAUCASIAN	0.691706	6.68755	41.2444	198	74	25.4189	23	W	25-30	50-60
Recall D42	AS1;CPD	182968	482	0	131	324000	M	54	CAUCASIAN	0.691706	6.68755	41.2444	198	74	25.4189	42	W	25-30	50-60
Recall D10	AS1;CPD	72632	665	1	32	132000	M	54	CAUCASIAN	0.691706	6.68755	41.2444	198	74	25.4189	10	W	25-30	50-60
Recall D23	AS3;CP2D	311280	1171	0	134	1470000	F	58	CAUCASIAN	0.327222	31.5044	12.4508	160	67	25.0568	23	W	25-30	50-60
Recall D10	AS3;CP2D	261000	1006	0	187	1220000	F	58	CAUCASIAN	0.327222	31.5044	12.4508	160	67	25.0568	10	W	25-30	50-60
Recall D42	AS3;CP2D	374752	711	0	211	1340000	F	58	CAUCASIAN	0.327222	31.5044	12.4508	160	67	25.0568	42	W	25-30	50-60
Recall D23	AS1;CPD	96664	188	0	10	401000	M	33	CAUCASIAN	0.227508	51.4129	NA	195	73	25.7243	23	W	25-30	30-40
Recall D10	AS1;CPD	31232	140	0	9	287000	M	33	CAUCASIAN	0.227508	51.4129	NA	195	73	25.7243	10	W	25-30	30-40
Recall D42	AS1;CPD	317616	196	0	111	593000	M	33	CAUCASIAN	0.227508	51.4129	NA	195	73	25.7243	42	W	25-30	30-40
Recall D23	AS1;CPD	488520	2100	0	417	149000	F	38	CAUCASIAN	0.588183	59.3265	45.4909	256	70	36.7282	23	W	>30	30-40
Recall D42	AS1;CPD	585008	1677	1	1110	357000	F	38	CAUCASIAN	0.588183	59.3265	45.4909	256	70	36.7282	42	W	>30	30-40
Recall D10	AS1;CPD	372232	2208	0	82	81800	F	38	CAUCASIAN	0.588183	59.3265	45.4909	256	70	36.7282	10	W	>30	30-40
Recall D10	AS1;CPD	184912	367	1	249	259000	M	56	CAUCASIAN	0.257629	61.8469	44.5588	200	66	32.2773	10	W	>30	50-60
Recall D42	AS1;CPD	365440	488	3	2658	628000	M	56	CAUCASIAN	0.257629	61.8469	44.5588	200	66	32.2773	42	W	>30	50-60
Recall D23	AS1;CPD	330456	468	0	1261	401000	M	56	CAUCASIAN	0.257629	61.8469	44.5588	200	66	32.2773	23	W	>30	50-60
Recall D23	AS1;CPD	53344	148	2	273	341000	F	58	OTHER	0.139886	20.4693	NA	190	64	32.6099	23	NonW	>30	50-60
Recall D10	AS1;CPD	36608	131	0	114	255000	F	58	OTHER	0.139886	20.4693	NA	190	64	32.6099	10	NonW	>30	50-60
Recall D42	AS1;CPD	148400	154	0	164	369000	F	58	OTHER	0.139886	20.4693	NA	190	64	32.6099	42	NonW	>30	50-60
Recall D42	AS3;CP2D	336648	309	0	36	202000	F	61	CAUCASIAN	0.147813	42.473	NA	135	64	23.1702	42	W	<25	60-70
Recall D10	AS3;CP2D	89760	260	0	26	69900	F	61	CAUCASIAN	0.147813	42.473	NA	135	64	23.1702	10	W	<25	60-70
Recall D23	AS3;CP2D	220472	237	0	219	142000	F	61	CAUCASIAN	0.147813	42.473	NA	135	64	23.1702	23	W	<25	60-70
Recall D10	AS1;CPD	37936	268	0	39	214000	F	27	ASIAN	0.255738	10.2369	NA	150	61	28.3392	10	NonW	25-30	20-30
Recall D23	AS1;CPD	102328	329	0	141	294000	F	27	ASIAN	0.255738	10.2369	NA	150	61	28.3392	23	NonW	25-30	20-30
Recall D42	AS1;CPD	252776	320	3	163	286000	F	27	ASIAN	0.255738	10.2369	NA	150	61	28.3392	42	NonW	25-30	20-30
Recall D10	AS3;CP2D	90768	1125	11	31	84600	M	50	ASIAN	0.849689	15.6677	40.6035	180	71	25.1022	10	NonW	25-30	40-50
Recall D23	AS3;CP2D	191576	1276	8	110	341000	M	50	ASIAN	0.849689	15.6677	40.6035	180	71	25.1022	23	NonW	25-30	40-50
Recall D42	AS3;CP2D	315072	5542	11	128	227000	M	50	ASIAN	0.849689	15.6677	40.6035	180	71	25.1022	42	NonW	25-30	40-50
Recall D42	AS1;CPD	272032	822	0	194	147000	F	63	CAUCASIAN	0.426342	46.5303	37.1014	265	65	44.0935	42	W	>30	60-70
Recall D23	AS1;CPD	129376	669	0	131	174000	F	63	CAUCASIAN	0.426342	46.5303	37.1014	265	65	44.0935	23	W	>30	60-70
Recall D10	AS1;CPD	74592	705	0	37	91600	F	63	CAUCASIAN	0.426342	46.5303	37.1014	265	65	44.0935	10	W	>30	60-70
Recall D10	AS3;CP2D	97320	379	0	423	397000	F	52	ASIAN	0.754404	69.0086	44.8255	198	64	33.9829	10	NonW	>30	50-60
Recall D42	AS3;CP2D	331992	272	1	272	824000	F	52	ASIAN	0.754404	69.0086	44.8255	198	64	33.9829	42	NonW	>30	50-60
Recall D23	AS3;CP2D	170304	315	1	240	553000	F	52	ASIAN	0.754404	69.0086	44.8255	198	64	33.9829	23	NonW	>30	50-60
Recall D23	AS1;CPD	486968	3477	5	329	478000	F	58	HIGH	0.235108	21.4226	20.7367	192	64	32.9531	23	NonW	>30	50-60
Recall D10	AS1;CPD	463480	2271	3	173	265000	F	58	HIGH	0.235108	21.4226	20.7367	192	64	32.9531	10	NonW	>30	50-60
Recall D42	AS1;CPD	532248	3320	15	403	594000	F	58	HIGH	0.235108	21.4226	20.7367	192	64	32.9531	42	NonW	>30	50-60
Recall D23	AS1;CPD	297048	1651	1	175	20200	F	56	HIGH	1.28307	24.04	30.6798	130	62	23.7747	23	NonW	<25	50-60
Recall D42	AS1;CPD	433832	1545	1	508	21600	F	56	HIGH	1.28307	24.04	30.6798	130	62	23.7747	42	NonW	<25	50-60
Recall D10	AS1;CPD	163856	1565	1	39	18000	F	56	HIGH	1.28307	24.04	30.6798	130	62	23.7747	10	NonW	<25	50-60
Recall D23	AS3;CP2D	194864	447	0	58	258000	M	18	CAUCASIAN	0.536415	41.8839	NA	155	66	25.0149	23	W	25-30	<20
Recall D42	AS3;CP2D	354560	338	2	66	323000	M	18	CAUCASIAN	0.536415	41.8839	NA	155	66	25.0149	42	W	25-30	<20
Recall D10	AS3;CP2D	120384	346	2	26	155000	M	18	CAUCASIAN	0.536415	41.8839	NA	155	66	25.0149	10	W	25-30	<20
Recall D42	AS1;CPD	491648	493	0	191	298000	M	66	CAUCASIAN	0.403477	58.9331	32.1647	190	70	27.2592	42	W	25-30	60-70
Recall D23	AS1;CPD	332184	404	1	247	222000	M	66	CAUCASIAN	0.403477	58.9331	32.1647	190	70	27.2592	23	W	25-30	60-70
Recall D10	AS1;CPD	229056	494	2	64	253000	M	66	CAUCASIAN	0.403477	58.9331	32.1647	190	70	27.2592	10	W	25-30	60-70
Recall D42	AS3;CP2D	284176	8459	3	391	126000	M	50	HIGH	0.963816	63.5322	10.3262	239	73	31.5288	42	NonW	>30	40-50
Recall D23	AS3;CP2D	252128	13067	3	123	161000	M	50	HIGH	0.963816	63.5322	10.3262	239	73	31.5288	23	NonW	>30	40-50
Recall D10	AS3;CP2D	229864	13917	2	57	44700	M	50	HIGH	0.963816	63.5322	10.3262	239	73	31.5288	10	NonW	>30	40-50
Recall D42	AS1;CPD	393880	536	268	1509	300000	M	50	HIGH	0.544784	49.2446	34.7192	186	66	30.0179	42	NonW	>30	40-50
Recall D10	AS1;CPD	255024	538	21	237	133000	M	50	HIGH	0.544784	49.2446	34.7192	186	66	30.0179	10	NonW	>30	40-50
Recall D23	AS1;CPD	280024	399	35	372	221000	M	50	HIGH	0.544784	49.2446	34.7192	186	66	30.0179	23	NonW	>30	40-50
Recall D42	AS1;CPD	273936	259	9	263	167000	M	61	CAUCASIAN	0.312211	60.0426	30.1993	210	70	30.1286	42	W	>30	60-70
Recall D10	AS1;CPD	79896	233	0	29	105000	M	61	CAUCASIAN	0.312211	60.0426	30.1993	210	70	30.1286	10	W	>30	60-70
Recall D23	AS1;CPD	110472	238	2	347	190000	M	61	CAUCASIAN	0.312211	60.0426	30.1993	210	70	30.1286	23	W	>30	60-70
Recall D42	AS3;CP2D	510832	275	1	209	626000	M	49	CAUCASIAN	0.714288	14.5408	11.28	218	73	28.7585	42	W	25-30	40-50
Recall D23	AS3;CP2D	445000	311	0	134	479000	M	49	CAUCASIAN	0.714288	14.5408	11.28	218	73	28.7585	23	W	25-30	40-50
Recall D10	AS3;CP2D	251312	322	5	136	478000	M	49	CAUCASIAN	0.714288	14.5408	11.28	218	73	28.7585	10	W	25-30	40-50
Recall D42	AS1;CPD	414536	750	171	4915	759000	F	53	HIGH	0.30264	56.4182	40.9337	176	63	31.1736	42	NonW	>30	50-60
Recall D10	AS1;CPD	212144	1384	27	2022	405000	F	53	HIGH	0.30264	56.4182	40.9337	176	63	31.1736	10	NonW	>30	50-60
Recall D23	AS1;CPD	249336	1180	87	4214	474000	F	53	HIGH	0.30264	56.4182	40.9337	176	63	31.1736	23	NonW	>30	50-60
Recall D42	AS1;CPD	1347112	209	1	198	301000	M	35	ASIAN	0.29932	50.55	56.4737	155	63	27.454	42	NonW	25-30	30-40
Recall D23	AS1;CPD	1327432	155	1	53	223000	M	35	ASIAN	0.29932	50.55	56.4737	155	63	27.454	23	NonW	25-30	30-40
Recall D10	AS1;CPD	1376960	174	0	27	176000	M	35	ASIAN	0.29932	50.55	56.4737	155	63	27.454	10	NonW	25-30	30-40
Recall D42	AS1;CPD	201376	2972	0	76	498000	M	71	AFRAMRCN	0.122655	23.3048	29.3717	180	70	25.8245	42	NonW	25-30	>70
Recall D10	AS1;CPD	36256	1212	0	22	279000	M	71	AFRAMRCN	0.122655	23.3048	29.3717	180	70	25.8245	10	NonW	25-30	>70
Recall D23	AS1;CPD	64696	1134	2	22	469000	M	71	AFRAMRCN	0.122655	23.3048	29.3717	180	70	25.8245	23	NonW	25-30	>70
Recall D10	AS3;CP2D	38184	39	0	72	405000	F	52	OTHER	3.69329	32.996	NA	115	62	21.0315	10	NonW	<25	50-60
Recall D42	AS3;CP2D	252704	39	0	315	507000	F	52	OTHER	3.69329	32.996	NA	115	62	21.0315	42	NonW	<25	50-60
Recall D23	AS3;CP2D	111600	36	0	146	509000	F	52	OTHER	3.69329	32.996	NA	115	62	21.0315	23	NonW	<25	50-60
Recall D23	AS1;CPD	77096	634	3	37	497000	F	45	OTHER	0.212033	5.23343	38.8622	158	61	29.8506	23	NonW	25-30	40-50
Recall D10	AS1;CPD	70448	887	2	40	367000	F	45	OTHER	0.212033	5.23343	38.8622	158	61	29.8506	10	NonW	25-30	40-50
Recall D42	AS1;CPD	281776	878	4	154	752000	F	45	OTHER	0.212033	5.23343	38.8622	158	61	29.8506	42	NonW	25-30	40-50
Recall D10	AS3;CP2D	143480	267	45	3693	1660000	M	23	OTHER	0.153023	5.26329	44.1909	140	69	20.6721	10	NonW	<25	20-30
Recall D23	AS3;CP2D	172168	190	0	133	813000	M	23	OTHER	0.153023	5.26329	44.1909	140	69	20.6721	23	NonW	<25	20-30
Recall D42	AS3;CP2D	444712	218	1	144	1800000	M	23	OTHER	0.153023	5.26329	44.1909	140	69	20.6721	42	NonW	<25	20-30
Recall D42	AS3;CP2D	368608	405	2	314	605000	M	49	CAUCASIAN	0.97249	10.3052	40.3008	165	72	22.3756	42	W	<25	40-50
Recall D23	AS3;CP2D	373920	540	3	340	438000	M	49	CAUCASIAN	0.97249	10.3052	40.3008	165	72	22.3756	23	W	<25	40-50
Recall D10	AS3;CP2D	454792	1071	4	285	248000	M	49	CAUCASIAN	0.97249	10.3052	40.3008	165	72	22.3756	10	W	<25	40-50
Recall D42	AS1;CPD	170792	280	1	123	1040000	F	55	AFRAMRCN	0.206231	6.78449	NA	195	69	28.7933	42	NonW	25-30	50-60
Recall D23	AS1;CPD	100680	283	0	55	728000	F	55	AFRAMRCN	0.206231	6.78449	NA	195	69	28.7933	23	NonW	25-30	50-60
Recall D10	AS1;CPD	115272	327	0	35	474000	F	55	AFRAMRCN	0.206231	6.78449	NA	195	69	28.7933	10	NonW	25-30	50-60
Recall D10	AS1;CPD	588216	675	0	194	65600	M	40	AFRAMRCN	1.8759	14.7336	36.5836	182	70	26.1114	10	NonW	25-30	30-40
Recall D42	AS1;CPD	342736	391	11	908	203000	M	40	AFRAMRCN	1.8759	14.7336	36.5836	182	70	26.1114	42	NonW	25-30	30-40
Recall D23	AS1;CPD	501272	561	5	708	106000	M	40	AFRAMRCN	1.8759	14.7336	36.5836	182	70	26.1114	23	NonW	25-30	30-40
Recall D42	AS3;CP2D	273528	309	1	157	155000	F	65	CAUCASIAN	0.144471	40.0788	NA	143	64	24.5432	42	W	<25	60-70
Recall D10	AS3;CP2D	133696	399	0	106	126000	F	65	CAUCASIAN	0.144471	40.0788	NA	143	64	24.5432	10	W	<25	60-70
Recall D23	AS3;CP2D	174000	304	0	113	118000	F	65	CAUCASIAN	0.144471	40.0788	NA	143	64	24.5432	23	W	<25	60-70
Recall D23	AS1;CPD	411400	670	0	48	72600	M	30	CAUCASIAN	0.276526	46.2394	33.7871	180	73	23.7455	23	W	<25	20-30
Recall D10	AS1;CPD	164752	430	0	36	67700	M	30	CAUCASIAN	0.276526	46.2394	33.7871	180	73	23.7455	10	W	<25	20-30
Recall D42	AS1;CPD	557000	375	0	116	122000	M	30	CAUCASIAN	0.276526	46.2394	33.7871	180	73	23.7455	42	W	<25	20-30
Recall D10	AS1;CPD	295936	238	0	37	185000	M	51	CAUCASIAN	0.347125	59.3265	26.4333	200	72	27.1219	10	W	25-30	50-60
Recall D42	AS1;CPD	594376	798	1	800	93800	M	51	CAUCASIAN	0.347125	59.3265	26.4333	200	72	27.1219	42	W	25-30	50-60
Recall D23	AS1;CPD	470560	880	0	434	75800	M	51	CAUCASIAN	0.347125	59.3265	26.4333	200	72	27.1219	23	W	25-30	50-60
Recall D42	AS3;CP2D	394904	5939	32	216	1250000	M	60	AFRAMRCN	0.473927	5.24073	34.3462	275	72	37.2926	42	NonW	>30	50-60
Recall D23	AS3;CP2D	383696	2111	7	132	718000	M	60	AFRAMRCN	0.473927	5.24073	34.3462	275	72	37.2926	23	NonW	>30	50-60
Recall D10	AS3;CP2D	361472	2239	161	314	1390000	M	60	AFRAMRCN	0.473927	5.24073	34.3462	275	72	37.2926	10	NonW	>30	50-60
Recall D23	AS1;CPD	110848	780	3	191	53400	F	44	HIGH	0.736145	45.9486	35.8585	133	63	23.5573	23	NonW	<25	40-50
Recall D10	AS1;CPD	81384	882	1	42	46800	F	44	HIGH	0.736145	45.9486	35.8585	133	63	23.5573	10	NonW	<25	40-50
Recall D42	AS1;CPD	289104	636	15	569	70500	F	44	HIGH	0.736145	45.9486	35.8585	133	63	23.5573	42	NonW	<25	40-50
Recall D23	AS3;CP2D	358552	235	0	149	2320000	M	45	CAUCASIAN	0.262577	54.843	NA	240	73	31.6607	23	W	>30	40-50
Recall D42	AS3;CP2D	452056	238	0	373	583000	M	45	CAUCASIAN	0.262577	54.843	NA	240	73	31.6607	42	W	>30	40-50
Recall D10	AS3;CP2D	249744	281	0	114	799000	M	45	CAUCASIAN	0.262577	54.843	NA	240	73	31.6607	10	W	>30	40-50
Recall D23	AS1;CPD	194936	493	0	72	288000	M	69	CAUCASIAN	0.261676	21.8254	11.1658	145	69	21.4104	23	W	<25	60-70
Recall D10	AS1;CPD	83800	408	0	37	184000	M	69	CAUCASIAN	0.261676	21.8254	11.1658	145	69	21.4104	10	W	<25	60-70
Recall D42	AS1;CPD	447112	529	0	470	401000	M	69	CAUCASIAN	0.261676	21.8254	11.1658	145	69	21.4104	42	W	<25	60-70
Recall D42	AS1;CPD	117296	672	0	175	60800	F	42	CAUCASIAN	1.36025	45.5608	33.7871	265	67	41.5003	42	W	>30	40-50
Recall D10	AS1;CPD	38304	756	3	30	51300	F	42	CAUCASIAN	1.36025	45.5608	33.7871	265	67	41.5003	10	W	>30	40-50
Recall D23	AS1;CPD	65392	816	0	55	54700	F	42	CAUCASIAN	1.36025	45.5608	33.7871	265	67	41.5003	23	W	>30	40-50
Recall D23	AS1;CPD	109056	469	4	193	25000	M	62	HIGH	0.377248	52.8923	35.8886	205	69	30.2699	23	NonW	>30	60-70
Recall D42	AS1;CPD	234960	545	1	416	22300	M	62	HIGH	0.377248	52.8923	35.8886	205	69	30.2699	42	NonW	>30	60-70
Recall D10	AS1;CPD	46752	396	2	89	11200	M	62	HIGH	0.377248	52.8923	35.8886	205	69	30.2699	10	NonW	>30	60-70
Recall D42	AS3;CP2D	294312	152	3	75	89300	M	61	HIGH	0.892809	44.0686	38.1813	175	71	24.4049	42	NonW	<25	60-70
Recall D23	AS3;CP2D	271240	206	3	118	106000	M	61	HIGH	0.892809	44.0686	38.1813	175	71	24.4049	23	NonW	<25	60-70
Recall D10	AS3;CP2D	74616	181	0	33	54600	M	61	HIGH	0.892809	44.0686	38.1813	175	71	24.4049	10	NonW	<25	60-70
Recall D10	AS1;CPD	373856	204	1	49	93800	M	57	CAUCASIAN	0.335441	59.6594	42.622	230	68	34.9676	10	W	>30	50-60
Recall D23	AS3;CP2D	376976	177	0	23	27000	M	57	CAUCASIAN	0.335441	59.6594	42.622	230	68	34.9676	23	W	>30	50-60
Recall D42	AS3;CP2D	650152	172	1	35	146000	M	57	CAUCASIAN	0.335441	59.6594	42.622	230	68	34.9676	42	W	>30	50-60
Recall D10	AS1;CPD	287248	270	6	454	378000	F	69	ASIAN	0.425632	12.2094	19.1309	165	71	23.0103	10	NonW	<25	60-70
Recall D42	AS1;CPD	181192	525	0	80	400000	F	69	ASIAN	0.425632	12.2094	19.1309	165	71	23.0103	42	NonW	<25	60-70
Recall D23	AS1;CPD	166688	450	0	175	359000	F	69	ASIAN	0.425632	12.2094	19.1309	165	71	23.0103	23	NonW	<25	60-70
Recall D42	AS3;CP2D	199776	193	0	89	221000	M	54	CAUCASIAN	0.284421	58.1698	NA	212	76	25.8026	42	W	25-30	50-60
Recall D10	AS3;CP2D	92496	156	0	15	122000	M	54	CAUCASIAN	0.284421	58.1698	NA	212	76	25.8026	10	W	25-30	50-60
Recall D23	AS3;CP2D	161344	237	0	96	264000	M	54	CAUCASIAN	0.284421	58.1698	NA	212	76	25.8026	23	W	25-30	50-60
Recall D42	AS1;CPD	195312	437	3	84	216000	F	79	CAUCASIAN	0.305838	9.25067	32.8888	150	62	27.4324	42	W	25-30	>70
Recall D10	AS1;CPD	31360	326	0	23	89800	F	79	CAUCASIAN	0.305838	9.25067	32.8888	150	62	27.4324	10	W	25-30	>70
Recall D23	AS1;CPD	67560	355	2	30	264000	F	79	CAUCASIAN	0.305838	9.25067	32.8888	150	62	27.4324	23	W	25-30	>70
Recall D10	AS1;CPD	60200	406	0	174	53300	M	29	HIGH	0.27704	50.4079	30.9906	230	71	32.075	10	NonW	>30	20-30
Recall D23	AS1;CPD	68152	468	0	313	68600	M	29	HIGH	0.27704	50.4079	30.9906	230	71	32.075	23	NonW	>30	20-30
Recall D42	AS1;CPD	200440	623	2	1040	86600	M	29	HIGH	0.27704	50.4079	30.9906	230	71	32.075	42	NonW	>30	20-30
Recall D10	AS3;CP2D	204304	1617	4	40	140000	M	46	CAUCASIAN	0.32609	54.7935	34.5481	240	74	30.8108	10	W	>30	40-50
Recall D23	AS3;CP2D	340680	7896	5	63	401000	M	46	CAUCASIAN	0.32609	54.7935	34.5481	240	74	30.8108	23	W	>30	40-50
Recall D42	AS3;CP2D	401376	3911	13	91	495000	M	46	CAUCASIAN	0.32609	54.7935	34.5481	240	74	30.8108	42	W	>30	40-50
Recall D10	AS3;CP2D	42224	201	1	12	143000	M	84	HIGH	NA	NA	NA	186	71	25.9389	10	NonW	25-30	>70
Recall D23	AS3;CP2D	63208	192	0	15	196000	M	84	HIGH	NA	NA	NA	186	71	25.9389	23	NonW	25-30	>70
Recall D42	AS3;CP2D	139632	199	0	39	273000	M	84	HIGH	NA	NA	NA	186	71	25.9389	42	NonW	25-30	>70
Recall D23	AS3;CP2D	170112	557	4	35	39600	M	24	HISPANIC	1.93826	35.032	31.1166	181	68	27.5179	23	NonW	25-30	20-30
Recall D42	AS3;CP2D	337496	336	0	114	94100	M	24	HISPANIC	1.93826	35.032	31.1166	181	68	27.5179	42	NonW	25-30	20-30
Recall D10	AS3;CP2D	191592	699	1	38	1620000	M	24	HISPANIC	1.93826	35.032	31.1166	181	68	27.5179	10	NonW	25-30	20-30
Recall D23	AS3;CP2D	188888	257	0	29	NA	M	24	HISPANIC	0.427968	16.6607	8.71142	150	70	21.5204	23	NonW	<25	20-30
Recall D42	AS3;CP2D	174480	249	1	40	89600	M	24	HISPANIC	0.427968	16.6607	8.71142	150	70	21.5204	42	NonW	<25	20-30
Recall D10	AS3;CP2D	413320	293	0	37	57800	M	24	HISPANIC	0.427968	16.6607	8.71142	150	70	21.5204	10	NonW	<25	20-30
Recall D10	AS1;CPD	315496	520	1	22	188000	F	56	AFRAMRCN	0.379225	6.88143	3.95775	135	62	24.6891	10	NonW	<25	50-60
Recall D42	AS1;CPD	348032	407	2	660	617000	F	56	AFRAMRCN	0.379225	6.88143	3.95775	135	62	24.6891	42	NonW	<25	50-60
Recall D23	AS1;CPD	477800	643	1	166	398000	F	56	AFRAMRCN	0.379225	6.88143	3.95775	135	62	24.6891	23	NonW	<25	50-60
Recall D42	AS3;CP2D	324080	658	1	379	1500000	M	56	ASIAN	0.555223	4.56499	25.6049	175	65	29.1183	42	NonW	25-30	50-60
Recall D10	AS3;CP2D	210584	1020	3	214	1360000	M	56	ASIAN	0.555223	4.56499	25.6049	175	65	29.1183	10	NonW	25-30	50-60
Recall D23	AS3;CP2D	337632	976	3	256	1510000	M	56	ASIAN	0.555223	4.56499	25.6049	175	65	29.1183	23	NonW	25-30	50-60
Recall D23	AS3;CP2D	238568	243	2	242	638000	F	53	ASIAN	0.150389	8.85458	26.6022	125	62	22.8603	23	NonW	<25	50-60
Recall D42	AS3;CP2D	455696	219	2	387	1570000	F	53	ASIAN	0.150389	8.85458	26.6022	125	62	22.8603	42	NonW	<25	50-60
Recall D10	AS3;CP2D	86656	176	2	111	389000	F	53	ASIAN	0.150389	8.85458	26.6022	125	62	22.8603	10	NonW	<25	50-60
Recall D23	AS3;CP2D	259856	227	0	68	360000	F	33	ASIAN	0.436139	8.5553	15.9039	135	65	22.4627	23	NonW	<25	30-40
Recall D10	AS3;CP2D	59072	200	0	80	117000	F	33	ASIAN	0.436139	8.5553	15.9039	135	65	22.4627	10	NonW	<25	30-40
Recall D42	AS3;CP2D	299088	144	0	111	334000	F	33	ASIAN	0.436139	8.5553	15.9039	135	65	22.4627	42	NonW	<25	30-40
Recall D42	AS3;CP2D	566400	267	0	119	298000	F	53	HIGH	1.01762	43.9693	36.9702	148	60	28.9011	42	NonW	25-30	50-60
Recall D23	AS3;CP2D	476856	358	0	153	210000	F	53	HIGH	1.01762	43.9693	36.9702	148	60	28.9011	23	NonW	25-30	50-60
Recall D10	AS3;CP2D	518176	291	0	116	139000	F	53	HIGH	1.01762	43.9693	36.9702	148	60	28.9011	10	NonW	25-30	50-60
Recall D42	AS3;CP2D	275400	302	0	17	133000	F	67	HIGH	0.277713	11.9934	13.4549	146	63	25.8599	42	NonW	25-30	60-70
Recall D10	AS3;CP2D	230464	272	0	12	70000	F	67	HIGH	0.277713	11.9934	13.4549	146	63	25.8599	10	NonW	25-30	60-70
Recall D23	AS3;CP2D	192488	319	0	11	162000	F	67	HIGH	0.277713	11.9934	13.4549	146	63	25.8599	23	NonW	25-30	60-70
Recall D42	AS3;CP2D	334328	227	1	219	590000	F	19	CAUCASIAN	1.01764	25.1151	NA	145	65	24.1266	42	W	<25	<20
Recall D23	AS3;CP2D	96008	301	0	69	439000	F	19	CAUCASIAN	1.01764	25.1151	NA	145	65	24.1266	23	W	<25	<20
Recall D10	AS3;CP2D	42216	226	0	53	183000	F	19	CAUCASIAN	1.01764	25.1151	NA	145	65	24.1266	10	W	<25	<20
Recall D10	AS3;CP2D	99696	118	1	50	248000	M	53	CAUCASIAN	0.383626	9.55288	NA	190	69	28.055	10	W	25-30	50-60
Recall D23	AS3;CP2D	240312	162	0	135	380000	M	53	CAUCASIAN	0.383626	9.55288	NA	190	69	28.055	23	W	25-30	50-60
Recall D42	AS3;CP2D	383896	104	0	152	621000	M	53	CAUCASIAN	0.383626	9.55288	NA	190	69	28.055	42	W	25-30	50-60
Recall D42	AS3;CP2D	113008	162	0	28	209000	F	54	AFRAMRCN	0.313186	3.75116	32.2268	145	66	23.4011	42	NonW	<25	50-60
Recall D10	AS3;CP2D	52744	210	1	33	115000	F	54	AFRAMRCN	0.313186	3.75116	32.2268	145	66	23.4011	10	NonW	<25	50-60
Recall D10	AS1;CPD	151448	4244	0	43	109000	F	58	CAUCASIAN	0.191613	46.1118	53.1635	185	72	25.0878	10	W	25-30	50-60
Recall D23	AS1;CPD	157360	2457	0	146	229000	F	58	CAUCASIAN	0.191613	46.1118	53.1635	185	72	25.0878	23	W	25-30	50-60
Recall D42	AS1;CPD	252104	2037	1	498	519000	F	58	CAUCASIAN	0.191613	46.1118	53.1635	185	72	25.0878	42	W	25-30	50-60
Recall D10	AS1;CPD	82712	405	0	19	279000	M	61	CAUCASIAN	0.681899	50.6018	21.3582	180	67	28.1889	10	W	25-30	60-70
Recall D23	AS1;CPD	107880	436	0	55	535000	M	61	CAUCASIAN	0.681899	50.6018	21.3582	180	67	28.1889	23	W	25-30	60-70
Recall D42	AS1;CPD	230360	557	0	320	689000	M	61	CAUCASIAN	0.681899	50.6018	21.3582	180	67	28.1889	42	W	25-30	60-70
Recall D42	AS3;CP2D	188800	779	47	3122	545000	M	53	CAUCASIAN	0.295266	65.419	44.1359	250	77	29.6424	42	W	25-30	50-60
Recall D23	AS3;CP2D	160376	270	5	1306	244000	M	53	CAUCASIAN	0.295266	65.419	44.1359	250	77	29.6424	23	W	25-30	50-60
Recall D10	AS3;CP2D	166056	201	1	44	127000	M	53	CAUCASIAN	0.295266	65.419	44.1359	250	77	29.6424	10	W	25-30	50-60
Recall D10	AS1;CPD	68968	398	0	26	247000	F	70	CAUCASIAN	0.255658	7.52473	22.7514	145	63	25.6828	10	W	25-30	60-70
Recall D42	AS1;CPD	316752	557	2	420	378000	F	70	CAUCASIAN	0.255658	7.52473	22.7514	145	63	25.6828	42	W	25-30	60-70
Recall D23	AS1;CPD	168752	347	2	39	274000	F	70	CAUCASIAN	0.255658	7.52473	22.7514	145	63	25.6828	23	W	25-30	60-70
Recall D10	AS1;CPD	213160	313	13	235	401000	F	24	AFRAMRCN	0.497968	5.33037	44.4552	119	62	21.763	10	NonW	<25	20-30
Recall D23	AS1;CPD	309120	271	11	223	464000	F	24	AFRAMRCN	0.497968	5.33037	44.4552	119	62	21.763	23	NonW	<25	20-30
Recall D42	AS1;CPD	195264	171	31	243	1000000	F	24	AFRAMRCN	0.497968	5.33037	44.4552	119	62	21.763	42	NonW	<25	20-30
Recall D23	AS1;CPD	1298600	310	3	185	475000	M	49	HIGH	0.230802	58.5633	48.0948	255	75	31.8693	23	NonW	>30	40-50
Recall D10	AS1;CPD	1521784	316	0	19	199000	M	49	HIGH	0.230802	58.5633	48.0948	255	75	31.8693	10	NonW	>30	40-50
Recall D42	AS1;CPD	1212432	317	4	470	559000	M	49	HIGH	0.230802	58.5633	48.0948	255	75	31.8693	42	NonW	>30	40-50
Recall D42	AS1;CPD	399320	376	1	321	157000	M	54	HIGH	0.564562	52.0293	44.2675	203	68	30.8627	42	NonW	>30	50-60
Recall D23	AS1;CPD	181312	210	1	88	141000	M	54	HIGH	0.564562	52.0293	44.2675	203	68	30.8627	23	NonW	>30	50-60
Recall D10	AS1;CPD	170576	410	0	220	102000	F	29	CAUCASIAN	0.191698	4.55485	NA	125	64	21.4539	10	W	<25	20-30
Recall D23	AS1;CPD	224344	363	6	1204	192000	F	29	CAUCASIAN	0.191698	4.55485	NA	125	64	21.4539	23	W	<25	20-30
Recall D42	AS1;CPD	435016	414	8	1901	315000	F	29	CAUCASIAN	0.191698	4.55485	NA	125	64	21.4539	42	W	<25	20-30
Recall D42	AS1;CPD	374512	374	26	5446	13700	F	56	AFRAMRCN	1.07487	12.6979	30.0584	165	64	28.3191	42	NonW	25-30	50-60
Recall D23	AS1;CPD	305224	418	13	3532	NA	F	56	AFRAMRCN	1.07487	12.6979	30.0584	165	64	28.3191	23	NonW	25-30	50-60
Recall D10	AS1;CPD	415744	620	2	1320	16900	F	56	AFRAMRCN	1.07487	12.6979	30.0584	165	64	28.3191	10	NonW	25-30	50-60
Recall D10	AS1;CPD	84192	207	0	165	252000	M	59	CAUCASIAN	0.198921	6.66176	23.4755	150	64	25.7446	10	W	25-30	50-60
Recall D23	AS1;CPD	159472	311	1	492	489000	M	59	CAUCASIAN	0.198921	6.66176	23.4755	150	64	25.7446	23	W	25-30	50-60
Recall D42	AS1;CPD	326088	353	4	914	762000	M	59	CAUCASIAN	0.198921	6.66176	23.4755	150	64	25.7446	42	W	25-30	50-60
Recall D10	AS1;CPD	348048	674	0	317	462000	F	58	AFRAMRCN	0.50651	4.4579	27.1583	125	65	20.7988	10	NonW	<25	50-60
Recall D42	AS1;CPD	551184	923	1	116	763000	F	58	AFRAMRCN	0.50651	4.4579	27.1583	125	65	20.7988	42	NonW	<25	50-60
Recall D23	AS1;CPD	404552	1013	2	139	1010000	F	58	AFRAMRCN	0.50651	4.4579	27.1583	125	65	20.7988	23	NonW	<25	50-60
Recall D10	AS1;CPD	169584	815	0	69	470000	F	35	CAUCASIAN	0.129884	27.239	33.9942	270	62	49.3783	10	W	>30	30-40
Recall D42	AS1;CPD	436288	988	0	245	420000	F	35	CAUCASIAN	0.129884	27.239	33.9942	270	62	49.3783	42	W	>30	30-40
Recall D23	AS1;CPD	187968	673	0	263	484000	F	35	CAUCASIAN	0.129884	27.239	33.9942	270	62	49.3783	23	W	>30	30-40
Recall D10	AS1;CPD	202648	333	0	423	599000	M	57	HIGH	0.589992	34.8973	53.5697	235	71	32.7723	10	NonW	>30	50-60
Recall D23	AS1;CPD	428216	458	2	804	1490000	M	57	HIGH	0.589992	34.8973	53.5697	235	71	32.7723	23	NonW	>30	50-60
Recall D42	AS1;CPD	356256	300	7	1255	1550000	M	57	HIGH	0.589992	34.8973	53.5697	235	71	32.7723	42	NonW	>30	50-60
Recall D10	AS3;CP2D	163520	513	1	431	290000	F	23	OTHER	0.154843	18.5311	NA	143	67	22.3945	10	NonW	<25	20-30
Recall D23	AS3;CP2D	364848	422	0	229	137000	F	23	OTHER	0.154843	18.5311	NA	143	67	22.3945	23	NonW	<25	20-30
Recall D42	AS3;CP2D	386912	383	1	215	255000	F	23	OTHER	0.154843	18.5311	NA	143	67	22.3945	42	NonW	<25	20-30
Recall D42	AS1;CPD	300560	448	3	873	354000	F	58	HIGH	0.245478	22.5651	13.3381	130	63	23.026	42	NonW	<25	50-60
Recall D23	AS1;CPD	182008	384	0	51	158000	F	58	HIGH	0.245478	22.5651	13.3381	130	63	23.026	23	NonW	<25	50-60
Recall D10	AS1;CPD	61472	308	0	19	88400	F	58	HIGH	0.245478	22.5651	13.3381	130	63	23.026	10	NonW	<25	50-60
Recall D10	AS3;CP2D	311120	204	2	31	285000	M	67	HIGH	0.650902	28.7758	21.5288	165	70	23.6724	10	NonW	<25	60-70
Recall D42	AS3;CP2D	390688	136	8	171	492000	M	67	HIGH	0.650902	28.7758	21.5288	165	70	23.6724	42	NonW	<25	60-70
Recall D42	AS1;CPD	198944	875	1	265	398000	M	50	CAUCASIAN	0.158725	34.6467	46.7501	190	68	28.8862	42	W	25-30	40-50
Recall D10	AS1;CPD	67672	452	0	49	259000	M	50	CAUCASIAN	0.158725	34.6467	46.7501	190	68	28.8862	10	W	25-30	40-50
Recall D23	AS1;CPD	142752	525	0	81	289000	M	50	CAUCASIAN	0.158725	34.6467	46.7501	190	68	28.8862	23	W	25-30	40-50
Recall D42	AS1;CPD	356520	0	0	309	595000	M	41	HIGH	0.459088	24.9124	NA	155	68	23.5651	42	NonW	<25	40-50
Recall D23	AS1;CPD	375864	0	0	89	NA	M	41	HIGH	0.459088	24.9124	NA	155	68	23.5651	23	NonW	<25	40-50
Recall D10	AS1;CPD	224272	0	0	21	229000	M	41	HIGH	0.459088	24.9124	NA	155	68	23.5651	10	NonW	<25	40-50
Recall D23	AS1;CPD	239648	304	0	76	320000	F	69	HIGH	0.648008	30.7016	32.5784	155	61	29.2838	23	NonW	25-30	60-70
Recall D10	AS1;CPD	114080	237	0	23	273000	F	69	HIGH	0.648008	30.7016	32.5784	155	61	29.2838	10	NonW	25-30	60-70
Recall D42	AS1;CPD	401568	280	1	373	454000	F	69	HIGH	0.648008	30.7016	32.5784	155	61	29.2838	42	NonW	25-30	60-70
Recall D23	AS1;CPD	261848	1569	0	539	291000	M	39	CAUCASIAN	0.226404	51.7651	30.887	230	76	27.9934	23	W	25-30	30-40
Recall D10	AS1;CPD	184896	1393	0	232	163000	M	39	CAUCASIAN	0.226404	51.7651	30.887	230	76	27.9934	10	W	25-30	30-40
Recall D42	AS1;CPD	349480	1609	1	747	333000	M	39	CAUCASIAN	0.226404	51.7651	30.887	230	76	27.9934	42	W	25-30	30-40
Recall D42	AS3;CP2D	342592	249	0	261	3380000	F	65	HISPANIC	0.583841	66.6144	NA	250	68	38.0082	42	NonW	>30	60-70
Recall D10	AS3;CP2D	76576	185	0	59	637000	F	65	HISPANIC	0.583841	66.6144	NA	250	68	38.0082	10	NonW	>30	60-70
Recall D23	AS3;CP2D	206416	208	0	114	901000	F	65	HISPANIC	0.583841	66.6144	NA	250	68	38.0082	23	NonW	>30	60-70
Recall D10	AS3;CP2D	151336	758	0	90	80300	M	64	CAUCASIAN	0.365842	35.4292	NA	215	69	31.7465	10	W	>30	60-70
Recall D42	AS3;CP2D	312208	379	0	163	272000	M	64	CAUCASIAN	0.365842	35.4292	NA	215	69	31.7465	42	W	>30	60-70
Recall D23	AS3;CP2D	185752	699	0	36	137000	M	64	CAUCASIAN	0.365842	35.4292	NA	215	69	31.7465	23	W	>30	60-70
Recall D23	AS3;CP2D	277584	2355	1	302	10300000	F	73	AFRAMRCN	0.317297	4.94261	30.9906	170	63	30.1109	23	NonW	>30	>70
Recall D10	AS3;CP2D	130688	2306	0	193	15800000	F	73	AFRAMRCN	0.317297	4.94261	30.9906	170	63	30.1109	10	NonW	>30	>70
Recall D42	AS3;CP2D	252344	613	0	206	14600000	F	73	AFRAMRCN	0.317297	4.94261	30.9906	170	63	30.1109	42	NonW	>30	>70
Recall D10	AS1;CPD	45784	234	0	49	98800	M	59	CAUCASIAN	0.726914	49.9336	NA	165	73	21.7667	10	W	<25	50-60
Recall D42	AS1;CPD	158728	243	4	80	124000	M	59	CAUCASIAN	0.726914	49.9336	NA	165	73	21.7667	42	W	<25	50-60
Recall D23	AS1;CPD	138536	314	4	177	149000	M	59	CAUCASIAN	0.726914	49.9336	NA	165	73	21.7667	23	W	<25	50-60
Recall D42	AS3;CP2D	386880	325	3	190	1970000	F	38	CAUCASIAN	0.155481	42.9718	NA	145	67	22.7077	42	W	<25	30-40
Recall D23	AS3;CP2D	185472	336	0	131	608000	F	38	CAUCASIAN	0.155481	42.9718	NA	145	67	22.7077	23	W	<25	30-40
Recall D10	AS3;CP2D	56800	209	0	225	379000	F	38	CAUCASIAN	0.155481	42.9718	NA	145	67	22.7077	10	W	<25	30-40
Recall D23	AS1;CPD	172024	260	7	82	296000	F	60	OTHER	0.35197	6.53848	31.0268	150	65	24.9586	23	NonW	<25	50-60
Recall D10	AS1;CPD	234792	293	1	59	195000	F	60	OTHER	0.35197	6.53848	31.0268	150	65	24.9586	10	NonW	<25	50-60
Recall D42	AS1;CPD	383864	197	1	207	431000	F	60	OTHER	0.35197	6.53848	31.0268	150	65	24.9586	42	NonW	<25	50-60
Recall D23	AS1;CPD	64536	319	0	58	178000	F	75	CAUCASIAN	0.190797	52.8923	NA	148	64	25.4014	23	W	25-30	>70
Recall D42	AS1;CPD	149648	333	1	423	217000	F	75	CAUCASIAN	0.190797	52.8923	NA	148	64	25.4014	42	W	25-30	>70
Recall D10	AS1;CPD	19520	248	0	40	140000	F	75	CAUCASIAN	0.190797	52.8923	NA	148	64	25.4014	10	W	25-30	>70
Recall D10	AS3;CP2D	156112	139	2	218	657000	M	52	AFRAMRCN	0.513804	26.5117	54.2545	290	78	33.5092	10	NonW	>30	50-60
Recall D42	AS3;CP2D	420888	223	4	290	1660000	M	52	AFRAMRCN	0.513804	26.5117	54.2545	290	78	33.5092	42	NonW	>30	50-60
Recall D23	AS3;CP2D	276520	157	2	217	999000	M	52	AFRAMRCN	0.513804	26.5117	54.2545	290	78	33.5092	23	NonW	>30	50-60
Recall D42	AS1;CPD	212040	785	0	1507	200000	M	54	HIGH	0.500333	44.2037	18.5617	236	69	34.8473	42	NonW	>30	50-60
Recall D10	AS1;CPD	56264	713	0	202	79500	M	54	HIGH	0.500333	44.2037	18.5617	236	69	34.8473	10	NonW	>30	50-60
Recall D23	AS1;CPD	84056	659	0	387	123000	M	54	HIGH	0.500333	44.2037	18.5617	236	69	34.8473	23	NonW	>30	50-60
Recall D23	AS3;CP2D	233088	159	0	40	98800	M	67	HIGH	0.702679	36.3229	39.1906	280	74	35.9459	23	NonW	>30	60-70
Recall D10	AS3;CP2D	242160	249	0	26	105000	M	67	HIGH	0.702679	36.3229	39.1906	280	74	35.9459	10	NonW	>30	60-70
Recall D42	AS3;CP2D	467456	205	1	149	182000	M	67	HIGH	0.702679	36.3229	39.1906	280	74	35.9459	42	NonW	>30	60-70
Recall D23	AS3;CP2D	440912	407	1	324	1950000	M	31	CAUCASIAN	0.642338	56.4182	30.887	210	73	27.7031	23	W	25-30	30-40
Recall D42	AS3;CP2D	109576	746	0	192	2060000	M	31	CAUCASIAN	0.642338	56.4182	30.887	210	73	27.7031	42	W	25-30	30-40
Recall D10	AS3;CP2D	410472	481	1	228	1230000	M	31	CAUCASIAN	0.642338	56.4182	30.887	210	73	27.7031	10	W	25-30	30-40
Recall D10	AS1;CPD	31448	473	0	50	38700	M	53	CAUCASIAN	0.192655	56.6121	29.0227	235	76	28.602	10	W	25-30	50-60
Recall D42	AS1;CPD	113064	545	0	288	13600	M	53	CAUCASIAN	0.192655	56.6121	29.0227	235	76	28.602	42	W	25-30	50-60
Recall D23	AS1;CPD	57248	434	1	120	40200	M	53	CAUCASIAN	0.192655	56.6121	29.0227	235	76	28.602	23	W	25-30	50-60
Recall D42	AS1;CPD	319072	942	2	1103	629000	M	41	CAUCASIAN	0.283718	60.9745	36.2728	250	71	34.8641	42	W	>30	40-50
Recall D23	AS1;CPD	263568	845	0	440	466000	M	41	CAUCASIAN	0.283718	60.9745	36.2728	250	71	34.8641	23	W	>30	40-50
Recall D10	AS1;CPD	240664	1369	0	114	229000	M	41	CAUCASIAN	0.283718	60.9745	36.2728	250	71	34.8641	10	W	>30	40-50
Recall D10	AS3;CP2D	119304	310	1	200	621000	F	64	CAUCASIAN	0.132126	26.0129	NA	160	63	28.3396	10	W	25-30	60-70
Recall D42	AS3;CP2D	354576	252	0	131	1140000	F	64	CAUCASIAN	0.132126	26.0129	NA	160	63	28.3396	42	W	25-30	60-70
Recall D23	AS3;CP2D	370016	293	0	179	409000	F	64	CAUCASIAN	0.132126	26.0129	NA	160	63	28.3396	23	W	25-30	60-70
Recall D10	AS3;CP2D	117200	199	3	179	237000	M	41	HISPANIC	0.161607	15.8376	NA	150	68	22.8049	10	NonW	<25	40-50
Recall D23	AS3;CP2D	348800	160	2	136	228000	M	41	HISPANIC	0.161607	15.8376	NA	150	68	22.8049	23	NonW	<25	40-50
Recall D42	AS3;CP2D	431408	214	1	90	256000	M	41	HISPANIC	0.161607	15.8376	NA	150	68	22.8049	42	NonW	<25	40-50
Recall D42	AS1;CPD	317808	960	0	79	316000	F	35	OTHER	0.227401	66.2067	37.0265	140	67	21.9247	42	NonW	<25	30-40
Recall D10	AS1;CPD	141904	355	1	28	155000	F	35	OTHER	0.227401	66.2067	37.0265	140	67	21.9247	10	NonW	<25	30-40
Recall D23	AS1;CPD	225216	407	1	63	266000	F	35	OTHER	0.227401	66.2067	37.0265	140	67	21.9247	23	NonW	<25	30-40
Recall D10	AS3;CP2D	186216	420	0	135	NA	M	36	ASIAN	0.337898	32.0982	6.92819	160	66	25.8219	10	NonW	25-30	30-40
Recall D42	AS3;CP2D	499472	688	0	148	380000	M	36	ASIAN	0.337898	32.0982	6.92819	160	66	25.8219	42	NonW	25-30	30-40
Recall D23	AS3;CP2D	347392	753	237	7448	1780000	M	36	ASIAN	0.337898	32.0982	6.92819	160	66	25.8219	23	NonW	25-30	30-40
Recall D23	AS1;CPD	492840	299	12	596	2430000	F	62	AFRAMRCN	0.809377	17.6338	41.4745	226	64	38.7886	23	NonW	>30	60-70
Recall D42	AS1;CPD	284448	200	82	1843	5550000	F	62	AFRAMRCN	0.809377	17.6338	41.4745	226	64	38.7886	42	NonW	>30	60-70
Recall D10	AS1;CPD	249920	342	1	278	1030000	F	62	AFRAMRCN	0.809377	17.6338	41.4745	226	64	38.7886	10	NonW	>30	60-70
Recall D23	AS1;CPD	331208	1492	5	459	338000	M	64	OTHER	1.5111	40.3176	19.6481	156	68	23.7171	23	NonW	<25	60-70
Recall D10	AS1;CPD	277752	3928	2	52	197000	M	64	OTHER	1.5111	40.3176	19.6481	156	68	23.7171	10	NonW	<25	60-70
Recall D42	AS1;CPD	374200	1173	8	677	354000	M	64	OTHER	1.5111	40.3176	19.6481	156	68	23.7171	42	NonW	<25	60-70
Recall D10	AS1;CPD	187544	490	0	115	344000	M	64	CAUCASIAN	0.333033	54.4794	41.2444	235	73	31.0011	10	W	>30	60-70
Recall D23	AS1;CPD	343072	501	4	170	313000	M	64	CAUCASIAN	0.333033	54.4794	41.2444	235	73	31.0011	23	W	>30	60-70
Recall D42	AS1;CPD	471648	431	6	444	282000	M	64	CAUCASIAN	0.333033	54.4794	41.2444	235	73	31.0011	42	W	>30	60-70
Recall D23	AS3;CP2D	110488	6836	7	584	103000	M	56	HIGH	0.701594	58.8649	45.1451	153	66	24.6921	23	NonW	<25	50-60
Recall D42	AS3;CP2D	162704	3978	3	775	112000	M	56	HIGH	0.701594	58.8649	45.1451	153	66	24.6921	42	NonW	<25	50-60
Recall D10	AS3;CP2D	85856	14909	7	610	68900	M	56	HIGH	0.701594	58.8649	45.1451	153	66	24.6921	10	NonW	<25	50-60
Recall D10	AS3;CP2D	107856	277	1	36	722000	F	50	CAUCASIAN	0.125313	24.5166	NA	190	63	33.6533	10	W	>30	40-50
Recall D23	AS3;CP2D	231584	233	0	30	1540000	F	50	CAUCASIAN	0.125313	24.5166	NA	190	63	33.6533	23	W	>30	40-50
Recall D42	AS3;CP2D	534272	304	0	70	3100000	F	50	CAUCASIAN	0.125313	24.5166	NA	190	63	33.6533	42	W	>30	40-50
Recall D42	AS3;CP2D	168280	308	2	299	1200000	F	39	CAUCASIAN	0.15218	14.042	NA	150	69	22.1487	42	W	<25	30-40
Recall D10	AS3;CP2D	25568	221	0	177	301000	F	39	CAUCASIAN	0.15218	14.042	NA	150	69	22.1487	10	W	<25	30-40
Recall D23	AS3;CP2D	61760	280	2	328	784000	F	39	CAUCASIAN	0.15218	14.042	NA	150	69	22.1487	23	W	<25	30-40
Recall D10	AS1;CPD	217008	763	7	679	673000	F	62	HIGH	0.45043	50.6987	8.82573	216	68	32.8391	10	NonW	>30	60-70
Recall D23	AS1;CPD	241272	554	43	2100	1030000	F	62	HIGH	0.45043	50.6987	8.82573	216	68	32.8391	23	NonW	>30	60-70
Recall D42	AS1;CPD	356352	376	33	2432	1180000	F	62	HIGH	0.45043	50.6987	8.82573	216	68	32.8391	42	NonW	>30	60-70
Recall D23	AS1;CPD	5464	50	0	4	209000	M	33	CAUCASIAN	0.660085	45.6187	41.1642	165	68	25.0854	23	W	25-30	30-40
Recall D10	AS1;CPD	290136	384	0	19	136000	M	33	CAUCASIAN	0.660085	45.6187	41.1642	165	68	25.0854	10	W	25-30	30-40
Recall D42	AS1;CPD	549528	304	0	274	319000	M	33	CAUCASIAN	0.660085	45.6187	41.1642	165	68	25.0854	42	W	25-30	30-40
Recall D10	AS1;CPD	257696	556	0	168	335000	F	50	CAUCASIAN	0.679995	22.9349	37.2334	160	67	25.0568	10	W	25-30	40-50
Recall D42	AS1;CPD	248176	1083	0	75	697000	F	50	CAUCASIAN	0.679995	22.9349	37.2334	160	67	25.0568	42	W	25-30	40-50
Recall D23	AS1;CPD	180200	1124	0	88	456000	F	50	CAUCASIAN	0.679995	22.9349	37.2334	160	67	25.0568	23	W	25-30	40-50
Recall D10	AS1;CPD	298920	1439	0	16	314000	M	65	HIGH	0.594271	33.5371	31.2337	210	72	28.478	10	NonW	25-30	60-70
Recall D42	AS1;CPD	342648	1255	5	470	439000	M	65	HIGH	0.594271	33.5371	31.2337	210	72	28.478	42	NonW	25-30	60-70
Recall D23	AS1;CPD	303616	1456	2	153	NA	M	65	HIGH	0.594271	33.5371	31.2337	210	72	28.478	23	NonW	25-30	60-70
Recall D10	AS1;CPD	95016	469	0	68	321000	F	75	AFRAMRCN	0.212065	0.968032	NA	180	63	31.8821	10	NonW	>30	>70
Recall D42	AS1;CPD	223512	400	2	338	581000	F	75	AFRAMRCN	0.212065	0.968032	NA	180	63	31.8821	42	NonW	>30	>70
Recall D23	AS1;CPD	163112	460	3	957	1190000	F	75	AFRAMRCN	0.212065	0.968032	NA	180	63	31.8821	23	NonW	>30	>70
Recall D42	AS3;CP2D	404224	276	0	197	1170000	M	23	CAUCASIAN	0.375021	57.8357	NA	140	70	20.0857	42	W	<25	20-30
Recall D23	AS3;CP2D	245400	313	1	228	464000	M	23	CAUCASIAN	0.375021	57.8357	NA	140	70	20.0857	23	W	<25	20-30
Recall D10	AS3;CP2D	80072	210	2	260	165000	M	23	CAUCASIAN	0.375021	57.8357	NA	140	70	20.0857	10	W	<25	20-30
Recall D10	AS3;CP2D	46336	199	3	43	262000	F	23	ASIAN	0.120874	38.4827	NA	175	65	29.1183	10	NonW	25-30	20-30
Recall D42	AS3;CP2D	207904	291	0	118	808000	F	23	ASIAN	0.120874	38.4827	NA	175	65	29.1183	42	NonW	25-30	20-30
Recall D23	AS3;CP2D	130760	237	0	24	559000	F	23	ASIAN	0.120874	38.4827	NA	175	65	29.1183	23	NonW	25-30	20-30
Recall D10	AS1;CPD	136344	238	22	495	942000	F	30	CAUCASIAN	0.822228	28.4023	39.4836	160	65	26.6225	10	W	25-30	20-30
Recall D23	AS1;CPD	326808	339	51	1097	309000	F	30	CAUCASIAN	0.822228	28.4023	39.4836	160	65	26.6225	23	W	25-30	20-30
Recall D42	AS1;CPD	432752	342	55	1524	2370000	F	30	CAUCASIAN	0.822228	28.4023	39.4836	160	65	26.6225	42	W	25-30	20-30
Recall D42	AS1;CPD	414560	1094	35	1784	396000	M	38	CAUCASIAN	0.747514	49.9232	47.3553	230	70	32.998	42	W	>30	30-40
Recall D10	AS1;CPD	440424	1431	10	1064	355000	M	38	CAUCASIAN	0.747514	49.9232	47.3553	230	70	32.998	10	W	>30	30-40
Recall D23	AS1;CPD	588312	1635	16	2045	361000	M	38	CAUCASIAN	0.747514	49.9232	47.3553	230	70	32.998	23	W	>30	30-40
Recall D42	AS3;CP2D	233840	289	3	709	909000	M	67	CAUCASIAN	1.48041	50.4536	NA	160	70	22.9551	42	W	<25	60-70
Recall D23	AS3;CP2D	207424	297	0	266	906000	M	67	CAUCASIAN	1.48041	50.4536	NA	160	70	22.9551	23	W	<25	60-70
Recall D10	AS3;CP2D	124032	263	0	234	269000	M	67	CAUCASIAN	1.48041	50.4536	NA	160	70	22.9551	10	W	<25	60-70
Recall D42	AS3;CP2D	215224	206	0	49	175000	M	57	ASIAN	0.365608	23.7113	12.4456	140	70	20.0857	42	NonW	<25	50-60
Recall D10	AS3;CP2D	137632	292	0	47	114000	M	57	ASIAN	0.365608	23.7113	12.4456	140	70	20.0857	10	NonW	<25	50-60
Recall D23	AS3;CP2D	117600	174	2	38	167000	M	57	ASIAN	0.365608	23.7113	12.4456	140	70	20.0857	23	NonW	<25	50-60
Recall D10	AS3;CP2D	50912	817	7	1301	30000	M	65	CAUCASIAN	0.279371	45.161	5.98646	175	72	23.7317	10	W	<25	60-70
Recall D42	AS3;CP2D	148920	266	0	45	49300	M	65	CAUCASIAN	0.279371	45.161	5.98646	175	72	23.7317	42	W	<25	60-70
Recall D23	AS3;CP2D	82736	692	1	37	26500	M	65	CAUCASIAN	0.279371	45.161	5.98646	175	72	23.7317	23	W	<25	60-70
Recall D10	AS1;CPD	65656	369	5	201	784000	F	54	AFRAMRCN	0.17113	4.16708	49.841	197	66	31.7932	10	NonW	>30	50-60
Recall D42	AS1;CPD	206928	325	3	188	610000	F	54	AFRAMRCN	0.17113	4.16708	49.841	197	66	31.7932	42	NonW	>30	50-60
Recall D23	AS1;CPD	113312	408	1	59	516000	F	54	AFRAMRCN	0.17113	4.16708	49.841	197	66	31.7932	23	NonW	>30	50-60
Recall D10	AS1;CPD	525616	593	2	31	552000	F	64	CAUCASIAN	0.699859	14.4285	37.1299	148	64	25.4014	10	W	25-30	60-70
Recall D23	AS1;CPD	531672	428	0	64	1000000	F	64	CAUCASIAN	0.699859	14.4285	37.1299	148	64	25.4014	23	W	25-30	60-70
Recall D42	AS1;CPD	565896	376	0	149	2250000	F	64	CAUCASIAN	0.699859	14.4285	37.1299	148	64	25.4014	42	W	25-30	60-70
Recall D42	AS3;CP2D	482456	161	0	60	538000	M	52	ASIAN	0.307823	58.9331	NA	182	72	24.6809	42	NonW	<25	50-60
Recall D10	AS3;CP2D	215456	166	0	84	190000	M	52	ASIAN	0.307823	58.9331	NA	182	72	24.6809	10	NonW	<25	50-60
Recall D23	AS3;CP2D	414704	152	1	65	263000	M	52	ASIAN	0.307823	58.9331	NA	182	72	24.6809	23	NonW	<25	50-60
Recall D42	AS1;CPD	1287600	201	11	433	540000	M	61	CAUCASIAN	0.253492	10.4835	NA	170	66	27.4357	42	W	25-30	60-70
Recall D23	AS1;CPD	1252120	230	0	37	306000	M	61	CAUCASIAN	0.253492	10.4835	NA	170	66	27.4357	23	W	25-30	60-70
Recall D10	AS1;CPD	1235576	225	0	47	275000	M	61	CAUCASIAN	0.253492	10.4835	NA	170	66	27.4357	10	W	25-30	60-70
Recall D23	AS1;CPD	650400	915	0	1310	38900	F	47	CAUCASIAN	0.571359	25.688	48.8053	260	66	41.9605	23	W	>30	40-50
Recall D42	AS1;CPD	555224	836	10	1834	50500	F	47	CAUCASIAN	0.571359	25.688	48.8053	260	66	41.9605	42	W	>30	40-50
Recall D10	AS1;CPD	642264	947	0	362	15100	F	47	CAUCASIAN	0.571359	25.688	48.8053	260	66	41.9605	10	W	>30	40-50
Recall D10	AS3;CP2D	157896	135	0	16	86400	M	60	HIGH	0.236264	62.2413	52.4117	275	71	38.3505	10	NonW	>30	50-60
Recall D42	AS3;CP2D	391576	167	1	92	130000	M	60	HIGH	0.236264	62.2413	52.4117	275	71	38.3505	42	NonW	>30	50-60
Recall D23	AS3;CP2D	213768	120	0	10	100000	M	60	HIGH	0.236264	62.2413	52.4117	275	71	38.3505	23	NonW	>30	50-60
Recall D42	AS3;CP2D	359584	1240	8	115	131000	F	71	HISPANIC	0.541053	37.1173	27.1806	176	61	33.2513	42	NonW	>30	>70
Recall D10	AS3;CP2D	275888	1011	3	65	68100	F	71	HISPANIC	0.541053	37.1173	27.1806	176	61	33.2513	10	NonW	>30	>70
Recall D23	AS3;CP2D	369936	4682	12	86	98100	F	71	HISPANIC	0.541053	37.1173	27.1806	176	61	33.2513	23	NonW	>30	>70
Recall D10	AS1;CPD	175816	1137	0	60	140000	F	35	AFRAMRCN	0.904126	10.856	47.4588	200	63	35.4245	10	NonW	>30	30-40
Recall D23	AS1;CPD	323664	922	1	132	155000	F	35	AFRAMRCN	0.904126	10.856	47.4588	200	63	35.4245	23	NonW	>30	30-40
Recall D42	AS1;CPD	507432	795	0	262	322000	F	35	AFRAMRCN	0.904126	10.856	47.4588	200	63	35.4245	42	NonW	>30	30-40
Recall D23	AS1;CPD	1247904	364	0	61	322000	F	51	HIGH	0.153586	25.6471	NA	139	65	23.1283	23	NonW	<25	50-60
Recall D10	AS1;CPD	1364736	328	5	129	284000	F	51	HIGH	0.153586	25.6471	NA	139	65	23.1283	10	NonW	<25	50-60
Recall D42	AS1;CPD	1313400	302	1	60	290000	F	51	HIGH	0.153586	25.6471	NA	139	65	23.1283	42	NonW	<25	50-60
Recall D42	AS1;CPD	455536	1060	82	1244	821000	M	50	HIGH	0.571467	29.4687	41.348	220	70	31.5633	42	NonW	>30	40-50
Recall D23	AS1;CPD	567872	1080	38	855	588000	M	50	HIGH	0.571467	29.4687	41.348	220	70	31.5633	23	NonW	>30	40-50
Recall D10	AS1;CPD	650176	1291	7	862	134000	M	50	HIGH	0.571467	29.4687	41.348	220	70	31.5633	10	NonW	>30	40-50
Recall D42	AS1;CPD	279160	534	1	419	343000	F	58	HIGH	0.723312	33.6604	34.2335	260	64	44.624	42	NonW	>30	50-60
Recall D10	AS1;CPD	130976	678	0	73	233000	F	58	HIGH	0.723312	33.6604	34.2335	260	64	44.624	10	NonW	>30	50-60
Recall D23	AS1;CPD	197936	560	1	117	316000	F	58	HIGH	0.723312	33.6604	34.2335	260	64	44.624	23	NonW	>30	50-60
Recall D10	AS3;CP2D	114480	247	2	44	283000	F	27	CAUCASIAN	0.10993	35.6895	49.9027	170	65	28.2864	10	W	25-30	20-30
Recall D23	AS3;CP2D	116192	228	3	80	491000	F	27	CAUCASIAN	0.10993	35.6895	49.9027	170	65	28.2864	23	W	25-30	20-30
Recall D42	AS3;CP2D	291704	242	3	159	762000	F	27	CAUCASIAN	0.10993	35.6895	49.9027	170	65	28.2864	42	W	25-30	20-30
Recall D23	AS3;CP2D	186760	264	0	29	211000	F	64	CAUCASIAN	0.22696	49.057	9.3761	132	63	23.3802	23	W	<25	60-70
Recall D10	AS3;CP2D	100472	227	0	39	238000	F	64	CAUCASIAN	0.22696	49.057	9.3761	132	63	23.3802	10	W	<25	60-70
Recall D42	AS3;CP2D	179920	178	0	128	945000	F	64	CAUCASIAN	0.22696	49.057	9.3761	132	63	23.3802	42	W	<25	60-70
Recall D23	AS1;CPD	132424	327	2	29	119000	F	53	HIGH	0.140478	17.7571	34.0266	115	63	20.3691	23	NonW	<25	50-60
Recall D42	AS1;CPD	270056	377	2	335	191000	F	53	HIGH	0.140478	17.7571	34.0266	115	63	20.3691	42	NonW	<25	50-60
Recall D10	AS1;CPD	53256	278	0	34	124000	F	53	HIGH	0.140478	17.7571	34.0266	115	63	20.3691	10	NonW	<25	50-60
Recall D42	AS3;CP2D	485696	271	0	188	534000	M	40	CAUCASIAN	0.210023	63.3224	NA	158	70	22.6682	42	W	<25	30-40
Recall D23	AS3;CP2D	293696	296	0	102	799000	M	40	CAUCASIAN	0.210023	63.3224	NA	158	70	22.6682	23	W	<25	30-40
Recall D10	AS3;CP2D	162088	292	0	94	365000	M	40	CAUCASIAN	0.210023	63.3224	NA	158	70	22.6682	10	W	<25	30-40
Recall D10	AS1;CPD	579296	371	0	160	240000	F	63	CAUCASIAN	0.842584	21.4555	36.0955	165	66	26.6288	10	W	25-30	60-70
Recall D23	AS1;CPD	342824	416	0	65	311000	F	63	CAUCASIAN	0.842584	21.4555	36.0955	165	66	26.6288	23	W	25-30	60-70
Recall D42	AS1;CPD	273488	320	2	61	600000	F	63	CAUCASIAN	0.842584	21.4555	36.0955	165	66	26.6288	42	W	25-30	60-70
Recall D23	AS3;CP2D	173152	326	1	236	521000	F	44	ASIAN	0.154459	23.519	30.7727	120	62	21.9459	23	NonW	<25	40-50
Recall D42	AS3;CP2D	351584	297	1	133	909000	F	44	ASIAN	0.154459	23.519	30.7727	120	62	21.9459	42	NonW	<25	40-50
Recall D10	AS3;CP2D	63344	351	0	127	NA	F	44	ASIAN	0.154459	23.519	30.7727	120	62	21.9459	10	NonW	<25	40-50
Recall D42	AS3;CP2D	234064	324	2	58	164000	F	20	OTHER	0.258305	58.9642	12.3447	113	65	18.8021	42	NonW	<25	<20
Recall D10	AS3;CP2D	38368	252	0	39	65800	F	20	OTHER	0.258305	58.9642	12.3447	113	65	18.8021	10	NonW	<25	<20
Recall D23	AS3;CP2D	91520	281	0	20	91900	F	20	OTHER	0.258305	58.9642	12.3447	113	65	18.8021	23	NonW	<25	<20
Recall D10	AS1;CPD	44344	300	0	39	391000	F	56	HIGH	0.485827	10.6068	23.4755	145	70	20.8031	10	NonW	<25	50-60
Recall D23	AS1;CPD	291208	640	0	150	478000	F	56	HIGH	0.485827	10.6068	23.4755	145	70	20.8031	23	NonW	<25	50-60
Recall D42	AS1;CPD	401904	355	0	219	685000	F	56	HIGH	0.485827	10.6068	23.4755	145	70	20.8031	42	NonW	<25	50-60
Recall D42	AS3;CP2D	232608	210	0	247	426000	M	65	AFRAMRCN	0.419366	54.9428	NA	150	65	24.9586	42	NonW	<25	60-70
Recall D10	AS3;CP2D	50512	228	0	31	327000	M	65	AFRAMRCN	0.419366	54.9428	NA	150	65	24.9586	10	NonW	<25	60-70
Recall D23	AS3;CP2D	249648	269	0	71	1310000	M	65	AFRAMRCN	0.419366	54.9428	NA	150	65	24.9586	23	NonW	<25	60-70
Recall D42	AS1;CPD	379776	828	1	357	312000	F	51	CAUCASIAN	0.126879	31.8922	29.3334	160	67	25.0568	42	W	25-30	50-60
Recall D10	AS1;CPD	202776	1094	1	111	147000	F	51	CAUCASIAN	0.126879	31.8922	29.3334	160	67	25.0568	10	W	25-30	50-60
Recall D23	AS1;CPD	275976	1041	0	88	237000	F	51	CAUCASIAN	0.126879	31.8922	29.3334	160	67	25.0568	23	W	25-30	50-60
Recall D23	AS1;CPD	169024	323	0	104	52700	M	74	AFRAMRCN	0.728922	22.8116	24.4065	238	71	33.1906	23	NonW	>30	>70
Recall D42	AS1;CPD	352464	446	3	740	71800	M	74	AFRAMRCN	0.728922	22.8116	24.4065	238	71	33.1906	42	NonW	>30	>70
Recall D10	AS1;CPD	62088	146	2	33	38500	M	74	AFRAMRCN	0.728922	22.8116	24.4065	238	71	33.1906	10	NonW	>30	>70
Recall D23	AS1;CPD	60280	239	1	73	962000	M	52	OTHER	0.428981	8.01786	NA	240	72	32.5463	23	NonW	>30	50-60
Recall D10	AS1;CPD	61312	261	3	43	705000	M	52	OTHER	0.428981	8.01786	NA	240	72	32.5463	10	NonW	>30	50-60
Recall D42	AS1;CPD	255224	319	0	237	1480000	M	52	OTHER	0.428981	8.01786	NA	240	72	32.5463	42	NonW	>30	50-60
Recall D23	AS1;CPD	358104	530	0	41	485000	F	53	CAUCASIAN	0.214159	11.6315	19.5974	135	65	22.4627	23	W	<25	50-60
Recall D10	AS1;CPD	280312	529	0	45	434000	F	53	CAUCASIAN	0.214159	11.6315	19.5974	135	65	22.4627	10	W	<25	50-60
Recall D42	AS1;CPD	621488	687	1	101	1810000	F	53	CAUCASIAN	0.214159	11.6315	19.5974	135	65	22.4627	42	W	<25	50-60
Recall D23	AS1;CPD	172624	232	0	239	NA	F	68	AFRAMRCN	0.240033	3.77932	39.7944	165	64	28.3191	23	NonW	25-30	60-70
Recall D10	AS1;CPD	59520	304	0	112	447000	F	68	AFRAMRCN	0.240033	3.77932	39.7944	165	64	28.3191	10	NonW	25-30	60-70
Recall D42	AS1;CPD	215712	316	0	255	1540000	F	68	AFRAMRCN	0.240033	3.77932	39.7944	165	64	28.3191	42	NonW	25-30	60-70
Recall D10	AS1;CPD	19232	395	0	16	232000	F	62	CAUCASIAN	0.129673	9.25067	16.3379	155	71	21.6158	10	W	<25	60-70
Recall D23	AS1;CPD	47088	571	5	71	417000	F	62	CAUCASIAN	0.129673	9.25067	16.3379	155	71	21.6158	23	W	<25	60-70
Recall D42	AS1;CPD	140840	630	2	125	475000	F	62	CAUCASIAN	0.129673	9.25067	16.3379	155	71	21.6158	42	W	<25	60-70
Recall D23	AS1;CPD	252528	1351	0	126	798000	M	54	AFRAMRCN	0.354213	1.45274	20.6332	200	75	24.9956	23	NonW	<25	50-60
Recall D42	AS1;CPD	303736	1090	0	314	1050000	M	54	AFRAMRCN	0.354213	1.45274	20.6332	200	75	24.9956	42	NonW	<25	50-60
Recall D10	AS1;CPD	197776	1536	0	49	386000	M	54	AFRAMRCN	0.354213	1.45274	20.6332	200	75	24.9956	10	NonW	<25	50-60
Recall D10	AS3;CP2D	91696	335	0	161	1610000	M	46	ASIAN	0.203243	10.1514	47.8174	170	65	28.2864	10	NonW	25-30	40-50
Recall D23	AS3;CP2D	201968	421	0	144	1270000	M	46	ASIAN	0.203243	10.1514	47.8174	170	65	28.2864	23	NonW	25-30	40-50
Recall D42	AS3;CP2D	284896	317	0	191	3280000	M	46	ASIAN	0.203243	10.1514	47.8174	170	65	28.2864	42	NonW	25-30	40-50
Recall D23	AS1;CPD	119952	198	0	198	273000	M	49	CAUCASIAN	0.350702	57.7003	NA	170	68	25.8456	23	W	25-30	40-50
Recall D42	AS1;CPD	291864	329	4	983	375000	M	49	CAUCASIAN	0.350702	57.7003	NA	170	68	25.8456	42	W	25-30	40-50
Recall D10	AS1;CPD	53024	210	0	36	130000	M	49	CAUCASIAN	0.350702	57.7003	NA	170	68	25.8456	10	W	25-30	40-50
Recall D10	AS1;CPD	48080	382	1	26	24800	M	58	CAUCASIAN	1.09139	28.236	42.4055	260	72	35.2585	10	W	>30	50-60
Recall D42	AS1;CPD	279608	387	2	300	33100	M	58	CAUCASIAN	1.09139	28.236	42.4055	260	72	35.2585	42	W	>30	50-60
Recall D10	AS1;CPD	182368	310	1	150	45800	F	54	CAUCASIAN	0.660533	15.2183	42.6944	150	62	27.4324	10	W	25-30	50-60
Recall D23	AS1;CPD	250488	368	0	113	57800	F	54	CAUCASIAN	0.660533	15.2183	42.6944	150	62	27.4324	23	W	25-30	50-60
Recall D42	AS1;CPD	356568	345	0	189	89700	F	54	CAUCASIAN	0.660533	15.2183	42.6944	150	62	27.4324	42	W	25-30	50-60
Recall D42	AS1;CPD	535664	692	8	3031	78000	F	63	CAUCASIAN	0.939393	34.5096	30.4727	180	71	25.1022	42	W	25-30	60-70
Recall D10	AS1;CPD	273848	711	0	593	44400	F	63	CAUCASIAN	0.939393	34.5096	30.4727	180	71	25.1022	10	W	25-30	60-70
Recall D23	AS1;CPD	582424	1069	9	2398	64300	F	63	CAUCASIAN	0.939393	34.5096	30.4727	180	71	25.1022	23	W	25-30	60-70
Recall D10	AS3;CP2D	66872	160	0	24	56100	M	18	ASIAN	0.175656	28.6765	NA	145	67	22.7077	10	NonW	<25	<20
Recall D23	AS3;CP2D	93760	162	0	24	73400	M	18	ASIAN	0.175656	28.6765	NA	145	67	22.7077	23	NonW	<25	<20
Recall D42	AS3;CP2D	172256	168	1	32	83100	M	18	ASIAN	0.175656	28.6765	NA	145	67	22.7077	42	NonW	<25	<20
Recall D42	AS3;CP2D	448352	371	1	850	1430000	F	29	ASIAN	0.138366	15.8376	NA	180	67	28.1889	42	NonW	25-30	20-30
Recall D10	AS3;CP2D	315560	481	0	939	823000	F	29	ASIAN	0.138366	15.8376	NA	180	67	28.1889	10	NonW	25-30	20-30
Recall D23	AS3;CP2D	424752	467	1	803	701000	F	29	ASIAN	0.138366	15.8376	NA	180	67	28.1889	23	NonW	25-30	20-30
Recall D42	AS3;CP2D	1312920	185	0	43	164000	M	42	CAUCASIAN	0.566952	35.1313	NA	220	69	32.4848	42	W	>30	40-50
Recall D10	AS3;CP2D	1099912	302	1	36	85800	M	42	CAUCASIAN	0.566952	35.1313	NA	220	69	32.4848	10	W	>30	40-50
Recall D23	AS3;CP2D	1129664	217	1	39	113000	M	42	CAUCASIAN	0.566952	35.1313	NA	220	69	32.4848	23	W	>30	40-50
Recall D42	AS3;CP2D	128824	262	0	151	629000	M	52	CAUCASIAN	0.146339	23.12	NA	150	68	22.8049	42	W	<25	50-60
Recall D10	AS3;CP2D	26600	266	0	41	488000	M	52	CAUCASIAN	0.146339	23.12	NA	150	68	22.8049	10	W	<25	50-60
Recall D23	AS3;CP2D	87392	290	0	76	290000	M	52	CAUCASIAN	0.146339	23.12	NA	150	68	22.8049	23	W	<25	50-60
Recall D23	AS3;CP2D	338864	466	6	555	426000	M	58	HIGH	0.26437	60.5531	44.035	255	72	34.5804	23	NonW	>30	50-60
Recall D10	AS3;CP2D	323152	682	1	183	147000	M	58	HIGH	0.26437	60.5531	44.035	255	72	34.5804	10	NonW	>30	50-60
Recall D42	AS3;CP2D	374464	345	0	272	368000	M	58	HIGH	0.26437	60.5531	44.035	255	72	34.5804	42	NonW	>30	50-60
Recall D10	AS3;CP2D	348576	243	1	24	316000	M	55	ASIAN	0.276356	4.86426	NA	155	69	22.887	10	NonW	<25	50-60
Recall D42	AS3;CP2D	340224	182	0	22	1260000	M	55	ASIAN	0.276356	4.86426	NA	155	69	22.887	42	NonW	<25	50-60
Recall D23	AS3;CP2D	588128	191	0	60	609000	M	55	ASIAN	0.276356	4.86426	NA	155	69	22.887	23	NonW	<25	50-60
Recall D42	AS3;CP2D	395536	183	0	136	1680000	F	30	ASIAN	0.334436	14.6405	52.3506	135	61	25.5052	42	NonW	25-30	20-30
Recall D23	AS3;CP2D	166952	144	0	92	2570000	F	30	ASIAN	0.334436	14.6405	52.3506	135	61	25.5052	23	NonW	25-30	20-30
Recall D10	AS3;CP2D	74728	167	0	79	703000	F	30	ASIAN	0.334436	14.6405	52.3506	135	61	25.5052	10	NonW	25-30	20-30
Recall D10	AS3;CP2D	72152	149	0	14	58000	M	33	CAUCASIAN	0.164966	37.6139	31.6213	220	73	29.0223	10	W	25-30	30-40
Recall D23	AS3;CP2D	150000	158	0	29	77900	M	33	CAUCASIAN	0.164966	37.6139	31.6213	220	73	29.0223	23	W	25-30	30-40
Recall D42	AS3;CP2D	288560	148	0	130	79600	M	33	CAUCASIAN	0.164966	37.6139	31.6213	220	73	29.0223	42	W	25-30	30-40
Recall D10	AS1;CPD	486336	1018	0	336	323000	F	37	AFRAMRCN	0.203166	3.9732	32.8549	170	67	26.6229	10	NonW	25-30	30-40
Recall D42	AS1;CPD	596416	590	3	369	534000	F	37	AFRAMRCN	0.203166	3.9732	32.8549	170	67	26.6229	42	NonW	25-30	30-40
Recall D23	AS1;CPD	608688	729	0	308	411000	F	37	AFRAMRCN	0.203166	3.9732	32.8549	170	67	26.6229	23	NonW	25-30	30-40
Recall D42	AS3;CP2D	203344	369	0	166	301000	F	31	OTHER	0.119797	23.7185	NA	111	65	18.4693	42	NonW	<25	30-40
Recall D10	AS3;CP2D	41264	295	0	128	213000	F	31	OTHER	0.119797	23.7185	NA	111	65	18.4693	10	NonW	<25	30-40
Recall D23	AS3;CP2D	128824	341	0	256	267000	F	31	OTHER	0.119797	23.7185	NA	111	65	18.4693	23	NonW	<25	30-40
Recall D10	AS1;CPD	141064	494	0	54	24800	F	56	HIGH	0.24836	20.3562	NA	112	62	20.4828	10	NonW	<25	50-60
Recall D42	AS1;CPD	406048	468	0	640	57100	F	56	HIGH	0.24836	20.3562	NA	112	62	20.4828	42	NonW	<25	50-60
Recall D23	AS1;CPD	233248	473	0	95	25700	F	56	HIGH	0.24836	20.3562	NA	112	62	20.4828	23	NonW	<25	50-60
Recall D10	AS3;CP2D	267624	4491	12	51	100000	F	47	AFRAMRCN	0.20876	2.85743	18.1983	250	66	40.3466	10	NonW	>30	40-50
Recall D23	AS3;CP2D	323408	3834	8	81	199000	F	47	AFRAMRCN	0.20876	2.85743	18.1983	250	66	40.3466	23	NonW	>30	40-50
Recall D42	AS3;CP2D	455616	13923	10	79	272000	F	47	AFRAMRCN	0.20876	2.85743	18.1983	250	66	40.3466	42	NonW	>30	40-50
Recall D42	AS1;CPD	222120	818	0	301	263000	M	58	CAUCASIAN	0.361557	48.9538	44.0409	205	70	29.4112	42	W	25-30	50-60
Recall D23	AS1;CPD	152064	919	0	173	254000	M	58	CAUCASIAN	0.361557	48.9538	44.0409	205	70	29.4112	23	W	25-30	50-60
Recall D10	AS1;CPD	82064	871	0	209	214000	M	58	CAUCASIAN	0.361557	48.9538	44.0409	205	70	29.4112	10	W	25-30	50-60
Recall D42	AS3;CP2D	292704	358	0	61	82600	M	45	HISPANIC	0.364727	50.9206	30.8139	225	72	30.5122	42	NonW	>30	40-50
Recall D23	AS3;CP2D	121512	311	0	37	73800	M	45	HISPANIC	0.364727	50.9206	30.8139	225	72	30.5122	23	NonW	>30	40-50
Recall D10	AS3;CP2D	68504	384	1	20	47900	M	45	HISPANIC	0.364727	50.9206	30.8139	225	72	30.5122	10	NonW	>30	40-50
Recall D42	AS3;CP2D	547464	337	1	198	676000	M	29	ASIAN	0.15323	48.8575	24.9702	131	67	20.5153	42	NonW	<25	20-30
Recall D10	AS3;CP2D	193640	322	0	149	164000	M	29	ASIAN	0.15323	48.8575	24.9702	131	67	20.5153	10	NonW	<25	20-30
Recall D23	AS3;CP2D	372392	416	0	166	467000	M	29	ASIAN	0.15323	48.8575	24.9702	131	67	20.5153	23	NonW	<25	20-30
Recall D10	AS1;CPD	253208	407	0	37	25200	F	57	HIGH	0.87659	29.8387	34.1301	150	60	29.2917	10	NonW	25-30	50-60
Recall D42	AS1;CPD	443280	241	1	675	77800	F	57	HIGH	0.87659	29.8387	34.1301	150	60	29.2917	42	NonW	25-30	50-60
Recall D23	AS1;CPD	481248	363	2	97	54800	F	57	HIGH	0.87659	29.8387	34.1301	150	60	29.2917	23	NonW	25-30	50-60
Recall D23	AS1;CPD	86024	301	3	419	497000	M	52	CAUCASIAN	0.654024	81.0005	43.233	230	70	32.998	23	W	>30	50-60
Recall D42	AS1;CPD	168088	354	1	175	1000000	M	52	CAUCASIAN	0.654024	81.0005	43.233	230	70	32.998	42	W	>30	50-60
Recall D10	AS1;CPD	62240	315	1	109	140000	M	52	CAUCASIAN	0.654024	81.0005	43.233	230	70	32.998	10	W	>30	50-60
Recall D23	AS1;CPD	185016	0	0	31	156000	M	42	CAUCASIAN	0.54579	52.4437	38.4479	250	75	31.2444	23	W	>30	40-50
Recall D42	AS1;CPD	393304	0	0	240	166000	M	42	CAUCASIAN	0.54579	52.4437	38.4479	250	75	31.2444	42	W	>30	40-50
Recall D10	AS1;CPD	105920	0	0	21	87000	M	42	CAUCASIAN	0.54579	52.4437	38.4479	250	75	31.2444	10	W	>30	40-50
Recall D23	AS3;CP2D	371376	836	3	54	190000	M	69	HIGH	0.47303	17.9517	19.8131	195	73	25.7243	23	NonW	25-30	60-70
Recall D42	AS3;CP2D	388712	614	6	137	296000	M	69	HIGH	0.47303	17.9517	19.8131	195	73	25.7243	42	NonW	25-30	60-70
Recall D10	AS3;CP2D	141856	671	0	57	96000	M	69	HIGH	0.47303	17.9517	19.8131	195	73	25.7243	10	NonW	25-30	60-70
Recall D10	AS3;CP2D	51432	192	2	17	167000	M	61	HIGH	0.327118	63.5322	34.4471	200	66	32.2773	10	NonW	>30	60-70
Recall D23	AS3;CP2D	77104	175	0	25	205000	M	61	HIGH	0.327118	63.5322	34.4471	200	66	32.2773	23	NonW	>30	60-70
Recall D42	AS3;CP2D	133080	215	3	69	257000	M	61	HIGH	0.327118	63.5322	34.4471	200	66	32.2773	42	NonW	>30	60-70
Recall D23	AS3;CP2D	353432	669	4	179	467000	M	65	CAUCASIAN	0.771391	18.6468	48.5766	179	71	24.9627	23	W	<25	60-70
Recall D42	AS3;CP2D	422088	363	3	222	768000	M	65	CAUCASIAN	0.771391	18.6468	48.5766	179	71	24.9627	42	W	<25	60-70
Recall D10	AS3;CP2D	308208	927	3	171	438000	M	65	CAUCASIAN	0.771391	18.6468	48.5766	179	71	24.9627	10	W	<25	60-70
Recall D10	AS3;CP2D	140112	572	0	77	2010000	F	49	CAUCASIAN	0.290354	93.6435	41.1408	123	65	20.466	10	W	<25	40-50
Recall D42	AS3;CP2D	256176	546	2	282	4610000	F	49	CAUCASIAN	0.290354	93.6435	41.1408	123	65	20.466	42	W	<25	40-50
Recall D23	AS3;CP2D	204392	659	0	308	2560000	F	49	CAUCASIAN	0.290354	93.6435	41.1408	123	65	20.466	23	W	<25	40-50
Recall D10	AS3;CP2D	64344	376	0	76	213000	M	24	CAUCASIAN	0.614055	59.8309	NA	155	74	19.8986	10	W	<25	20-30
Recall D42	AS3;CP2D	208920	337	1	53	336000	M	24	CAUCASIAN	0.614055	59.8309	NA	155	74	19.8986	42	W	<25	20-30
Recall D23	AS3;CP2D	118000	371	0	99	271000	M	24	CAUCASIAN	0.614055	59.8309	NA	155	74	19.8986	23	W	<25	20-30
Recall D42	AS1;CPD	689504	993	8	1157	2160000	F	43	CAUCASIAN	0.629767	31.0197	22.7046	150	65	24.9586	42	W	<25	40-50
Recall D10	AS1;CPD	612848	1185	0	368	675000	F	43	CAUCASIAN	0.629767	31.0197	22.7046	150	65	24.9586	10	W	<25	40-50
Recall D23	AS1;CPD	602528	1281	1	605	1510000	F	43	CAUCASIAN	0.629767	31.0197	22.7046	150	65	24.9586	23	W	<25	40-50
Recall D23	AS3;CP2D	287376	207	0	88	374000	M	60	CAUCASIAN	0.309117	71.1035	NA	154	66	24.8535	23	W	<25	50-60
Recall D42	AS3;CP2D	409536	200	0	95	846000	M	60	CAUCASIAN	0.309117	71.1035	NA	154	66	24.8535	42	W	<25	50-60
Recall D10	AS3;CP2D	139224	212	1	83	121000	M	60	CAUCASIAN	0.309117	71.1035	NA	154	66	24.8535	10	W	<25	50-60
Recall D10	AS1;CPD	1364680	189	0	19	251000	F	20	HISPANIC	0.736562	15.4147	52.5429	191	65	31.7806	10	NonW	>30	<20
Recall D23	AS1;CPD	1426088	208	0	38	263000	F	20	HISPANIC	0.736562	15.4147	52.5429	191	65	31.7806	23	NonW	>30	<20
Recall D42	AS1;CPD	1358144	220	8	382	688000	F	20	HISPANIC	0.736562	15.4147	52.5429	191	65	31.7806	42	NonW	>30	<20
Recall D10	AS3;CP2D	72984	19	0	2	178000	M	52	CAUCASIAN	0.680417	35.1313	36.9702	149	68	22.6529	10	W	<25	50-60
Recall D23	AS3;CP2D	435664	371	0	38	194000	M	52	CAUCASIAN	0.680417	35.1313	36.9702	149	68	22.6529	23	W	<25	50-60
Recall D42	AS3;CP2D	583320	377	0	62	334000	M	52	CAUCASIAN	0.680417	35.1313	36.9702	149	68	22.6529	42	W	<25	50-60
Recall D10	AS1;CPD	67160	460	1	21	434000	M	54	HIGH	0.251702	37.03	19.9081	165	67	25.8398	10	NonW	25-30	50-60
Recall D23	AS1;CPD	198024	618	0	96	439000	M	54	HIGH	0.251702	37.03	19.9081	165	67	25.8398	23	NonW	25-30	50-60
Recall D42	AS1;CPD	442280	546	0	288	644000	M	54	HIGH	0.251702	37.03	19.9081	165	67	25.8398	42	NonW	25-30	50-60
Recall D23	AS1;CPD	415424	798	5	1456	264000	F	39	CAUCASIAN	0.218699	24.1369	59.6806	250	68	38.0082	23	W	>30	30-40
Recall D10	AS1;CPD	341656	812	1	967	220000	F	39	CAUCASIAN	0.218699	24.1369	59.6806	250	68	38.0082	10	W	>30	30-40
Recall D42	AS1;CPD	361536	646	3	1712	373000	F	39	CAUCASIAN	0.218699	24.1369	59.6806	250	68	38.0082	42	W	>30	30-40
Recall D42	AS1;CPD	229448	214	0	65	218000	M	40	CAUCASIAN	0.403886	50.6732	NA	243	76	29.5757	42	W	25-30	30-40
Recall D23	AS1;CPD	109336	301	0	43	169000	M	40	CAUCASIAN	0.403886	50.6732	NA	243	76	29.5757	23	W	25-30	30-40
Recall D10	AS1;CPD	24216	163	1	36	104000	M	40	CAUCASIAN	0.403886	50.6732	NA	243	76	29.5757	10	W	25-30	30-40
Recall D42	AS1;CPD	405832	351	6	424	NA	M	62	HIGH	0.620907	29.3456	29.4752	200	70	28.6939	42	NonW	25-30	60-70
Recall D23	AS1;CPD	459456	562	0	61	152000	M	62	HIGH	0.620907	29.3456	29.4752	200	70	28.6939	23	NonW	25-30	60-70
Recall D42	AS3;CP2D	559080	111	1	18	594000	F	56	ASIAN	0.313925	8.51776	NA	135	64	23.1702	42	NonW	<25	50-60
Recall D23	AS3;CP2D	522648	166	0	15	496000	F	56	ASIAN	0.313925	8.51776	NA	135	64	23.1702	23	NonW	<25	50-60
Recall D10	AS3;CP2D	492912	188	2	18	287000	F	56	ASIAN	0.313925	8.51776	NA	135	64	23.1702	10	NonW	<25	50-60
Recall D42	AS1;CPD	291504	15360	5	71	348000	F	53	CAUCASIAN	0.234978	17.7571	8.16598	152	66	24.5308	42	W	<25	50-60
Recall D23	AS1;CPD	182760	11959	2	66	257000	F	53	CAUCASIAN	0.234978	17.7571	8.16598	152	66	24.5308	23	W	<25	50-60
Recall D10	AS1;CPD	102968	7043	1	79	177000	F	53	CAUCASIAN	0.234978	17.7571	8.16598	152	66	24.5308	10	W	<25	50-60
Recall D23	AS1;CPD	219720	462	1	88	130000	F	66	CAUCASIAN	0.516401	25.7704	12.2002	125	63	22.1403	23	W	<25	60-70
Recall D10	AS1;CPD	419576	437	0	242	143000	F	66	CAUCASIAN	0.516401	25.7704	12.2002	125	63	22.1403	10	W	<25	60-70
Recall D10	AS1;CPD	73840	402	0	39	30300	F	64	CAUCASIAN	0.30588	4.07285	26.7857	167	63	29.5795	10	W	25-30	60-70
Recall D42	AS1;CPD	343840	231	6	206	68500	F	64	CAUCASIAN	0.30588	4.07285	26.7857	167	63	29.5795	42	W	25-30	60-70
Recall D23	AS1;CPD	163328	317	1	30	145000	F	56	CAUCASIAN	0.161604	21.5788	21.5101	125	65	20.7988	23	W	<25	50-60
Recall D23	AS3;CP2D	168344	199	1	96	276000	M	33	ASIAN	1.11402	13.4434	NA	145	69	21.4104	23	NonW	<25	30-40
Recall D42	AS3;CP2D	267928	215	0	106	343000	M	33	ASIAN	1.11402	13.4434	NA	145	69	21.4104	42	NonW	<25	30-40
Recall D10	AS3;CP2D	97704	251	0	130	152000	M	33	ASIAN	1.11402	13.4434	NA	145	69	21.4104	10	NonW	<25	30-40
Recall D42	AS1;CPD	137360	460	8	912	858000	F	60	HIGH	0.137802	32.5708	34.2014	165	65	27.4544	42	NonW	25-30	50-60
Recall D23	AS1;CPD	150144	513	21	1803	717000	F	60	HIGH	0.137802	32.5708	34.2014	165	65	27.4544	23	NonW	25-30	50-60
Recall D10	AS1;CPD	197272	409	26	2423	500000	F	60	HIGH	0.137802	32.5708	34.2014	165	65	27.4544	10	NonW	25-30	50-60
Recall D23	AS3;CP2D	333176	152	2	119	26400	F	62	CAUCASIAN	0.335842	7.62402	40.5026	130	67	20.3587	23	W	<25	60-70
Recall D10	AS3;CP2D	243320	160	0	31	99000	F	62	CAUCASIAN	0.335842	7.62402	40.5026	130	67	20.3587	10	W	<25	60-70
Recall D42	AS3;CP2D	437944	123	0	26	181000	F	62	CAUCASIAN	0.335842	7.62402	40.5026	130	67	20.3587	42	W	<25	60-70
Recall D42	AS3;CP2D	449784	183	2	181	206000	M	44	CAUCASIAN	0.410709	49.7553	50.9906	185	73	24.4051	42	W	<25	40-50
Recall D23	AS3;CP2D	356312	182	19	2689	572000	M	44	CAUCASIAN	0.410709	49.7553	50.9906	185	73	24.4051	23	W	<25	40-50
Recall D10	AS3;CP2D	213776	194	1	86	132000	M	44	CAUCASIAN	0.410709	49.7553	50.9906	185	73	24.4051	10	W	<25	40-50
Recall D42	AS3;CP2D	314048	223	0	87	145000	F	60	AFRAMRCN	0.234062	10.8497	NA	279	63	49.4172	42	NonW	>30	50-60
Recall D10	AS3;CP2D	96592	186	0	40	76000	F	60	AFRAMRCN	0.234062	10.8497	NA	279	63	49.4172	10	NonW	>30	50-60
Recall D23	AS3;CP2D	237472	292	0	119	91100	F	60	AFRAMRCN	0.234062	10.8497	NA	279	63	49.4172	23	NonW	>30	50-60
Recall D23	AS1;CPD	141952	370	2	202	93800	M	60	CAUCASIAN	0.42433	47.4997	52.2232	320	70	45.9102	23	W	>30	50-60
Recall D42	AS1;CPD	211032	318	1	280	33900	M	60	CAUCASIAN	0.42433	47.4997	52.2232	320	70	45.9102	42	W	>30	50-60
Recall D10	AS1;CPD	93432	427	0	166	64300	M	60	CAUCASIAN	0.42433	47.4997	52.2232	320	70	45.9102	10	W	>30	50-60
Recall D10	AS1;CPD	88424	821	0	45	604000	F	63	CAUCASIAN	0.162514	17.7571	30.7165	157	63	27.8083	10	W	25-30	60-70
Recall D23	AS1;CPD	159368	833	1	77	872000	F	63	CAUCASIAN	0.162514	17.7571	30.7165	157	63	27.8083	23	W	25-30	60-70
Recall D42	AS1;CPD	295496	751	1	418	1370000	F	63	CAUCASIAN	0.162514	17.7571	30.7165	157	63	27.8083	42	W	25-30	60-70
Recall D23	AS1;CPD	247664	588	1	51	440000	F	68	CAUCASIAN	0.306442	40.071	14.9932	196	67	30.6946	23	W	>30	60-70
Recall D10	AS1;CPD	88776	500	0	20	348000	F	68	CAUCASIAN	0.306442	40.071	14.9932	196	67	30.6946	10	W	>30	60-70
Recall D42	AS1;CPD	454608	1070	0	205	685000	F	68	CAUCASIAN	0.306442	40.071	14.9932	196	67	30.6946	42	W	>30	60-70
Recall D23	AS3;CP2D	317400	307	0	29	56700	M	65	HIGH	0.230347	54.6942	27.5843	205	66	33.0843	23	NonW	>30	60-70
Recall D10	AS3;CP2D	161040	254	0	13	48300	M	65	HIGH	0.230347	54.6942	27.5843	205	66	33.0843	10	NonW	>30	60-70
Recall D42	AS3;CP2D	373544	265	0	30	79000	M	65	HIGH	0.230347	54.6942	27.5843	205	66	33.0843	42	NonW	>30	60-70
Recall D23	AS1;CPD	125384	571	1	426	261000	M	38	CAUCASIAN	2.24247	39.5779	36.5093	150	68	22.8049	23	W	<25	30-40
Recall D42	AS1;CPD	234696	672	5	744	421000	M	38	CAUCASIAN	2.24247	39.5779	36.5093	150	68	22.8049	42	W	<25	30-40
Recall D10	AS1;CPD	52184	449	6	377	95800	M	38	CAUCASIAN	2.24247	39.5779	36.5093	150	68	22.8049	10	W	<25	30-40
Recall D23	AS3;CP2D	220008	356	0	78	91600	M	48	AFRAMRCN	1.00868	21.1294	29.1991	185	69	27.3167	23	NonW	25-30	40-50
Recall D10	AS3;CP2D	225304	471	0	74	104000	M	48	AFRAMRCN	1.00868	21.1294	29.1991	185	69	27.3167	10	NonW	25-30	40-50
Recall D42	AS3;CP2D	361136	411	1	178	55400	M	48	AFRAMRCN	1.00868	21.1294	29.1991	185	69	27.3167	42	NonW	25-30	40-50
Recall D23	AS1;CPD	264800	638	0	40	28000	F	62	CAUCASIAN	0.153685	15.5092	31.5084	141	67	22.0813	23	W	<25	60-70
Recall D42	AS1;CPD	469048	639	1	144	45000	F	62	CAUCASIAN	0.153685	15.5092	31.5084	141	67	22.0813	42	W	<25	60-70
Recall D10	AS1;CPD	242256	717	0	35	19000	F	62	CAUCASIAN	0.153685	15.5092	31.5084	141	67	22.0813	10	W	<25	60-70
Recall D42	AS1;CPD	330224	863	28	979	491000	F	52	CAUCASIAN	0.144112	10.5652	7.37569	145	68	22.0448	42	W	<25	50-60
Recall D10	AS1;CPD	84648	700	2	65	226000	F	52	CAUCASIAN	0.144112	10.5652	7.37569	145	68	22.0448	10	W	<25	50-60
Recall D23	AS1;CPD	146624	687	21	373	305000	F	52	CAUCASIAN	0.144112	10.5652	7.37569	145	68	22.0448	23	W	<25	50-60
Recall D42	AS3;CP2D	207952	208	0	219	245000	F	41	CAUCASIAN	0.161793	38.3829	NA	165	65	27.4544	42	W	25-30	40-50
Recall D23	AS3;CP2D	134832	198	0	205	177000	F	41	CAUCASIAN	0.161793	38.3829	NA	165	65	27.4544	23	W	25-30	40-50
Recall D10	AS3;CP2D	89600	204	0	108	148000	F	41	CAUCASIAN	0.161793	38.3829	NA	165	65	27.4544	10	W	25-30	40-50
Recall D23	AS1;CPD	354936	684	1	91	416000	M	36	AFRAMRCN	0.797584	31.8112	52.6463	325	69	47.9889	23	NonW	>30	30-40
Recall D10	AS1;CPD	145720	637	0	34	275000	M	36	AFRAMRCN	0.797584	31.8112	52.6463	325	69	47.9889	10	NonW	>30	30-40
Recall D42	AS1;CPD	575960	605	0	136	467000	M	36	AFRAMRCN	0.797584	31.8112	52.6463	325	69	47.9889	42	NonW	>30	30-40
Recall D23	AS1;CPD	116304	282	1	86	34300	F	61	CAUCASIAN	0.185301	10.8533	30.9234	150	64	25.7446	23	W	25-30	60-70
Recall D10	AS1;CPD	61288	309	0	39	93900	F	61	CAUCASIAN	0.185301	10.8533	30.9234	150	64	25.7446	10	W	25-30	60-70
Recall D42	AS1;CPD	203352	275	0	146	36400	F	61	CAUCASIAN	0.185301	10.8533	30.9234	150	64	25.7446	42	W	25-30	60-70
Recall D23	AS3;CP2D	285648	82	1	98	217000	F	51	CAUCASIAN	0.179643	16.6357	59.3317	155	69	22.887	23	W	<25	50-60
Recall D42	AS3;CP2D	477792	99	1	118	370000	F	51	CAUCASIAN	0.179643	16.6357	59.3317	155	69	22.887	42	W	<25	50-60
Recall D10	AS3;CP2D	209136	94	1	107	95700	F	51	CAUCASIAN	0.179643	16.6357	59.3317	155	69	22.887	10	W	<25	50-60
Recall D42	AS1;CPD	299496	436	1	528	23100	M	47	CAUCASIAN	0.356178	80.5074	45.3019	245	67	38.3682	42	W	>30	40-50
Recall D23	AS1;CPD	144968	420	0	74	13600	M	47	CAUCASIAN	0.356178	80.5074	45.3019	245	67	38.3682	23	W	>30	40-50
Recall D10	AS1;CPD	111016	367	1	30	58000	M	47	CAUCASIAN	0.356178	80.5074	45.3019	245	67	38.3682	10	W	>30	40-50
Recall D23	AS3;CP2D	265768	300	0	143	615000	F	49	CAUCASIAN	0.669429	11.3485	NA	170	66	27.4357	23	W	25-30	40-50
Recall D42	AS3;CP2D	373176	246	0	213	661000	F	49	CAUCASIAN	0.669429	11.3485	NA	170	66	27.4357	42	W	25-30	40-50
Recall D10	AS3;CP2D	196232	353	2	126	351000	F	49	CAUCASIAN	0.669429	11.3485	NA	170	66	27.4357	10	W	25-30	40-50
Recall D23	AS3;CP2D	165304	282	0	421	342000	M	60	CAUCASIAN	0.51733	56.2396	NA	175	69	25.8402	23	W	25-30	50-60
Recall D10	AS3;CP2D	90008	205	0	110	280000	M	60	CAUCASIAN	0.51733	56.2396	NA	175	69	25.8402	10	W	25-30	50-60
Recall D42	AS3;CP2D	248976	204	1	346	391000	M	60	CAUCASIAN	0.51733	56.2396	NA	175	69	25.8402	42	W	25-30	50-60
Recall D23	AS1;CPD	103176	1899	0	221	306000	F	47	CAUCASIAN	0.310195	52.6375	33.1656	195	67	30.538	23	W	>30	40-50
Recall D10	AS1;CPD	80664	2443	0	92	201000	F	47	CAUCASIAN	0.310195	52.6375	33.1656	195	67	30.538	10	W	>30	40-50
Recall D42	AS1;CPD	198864	2204	2	388	435000	F	47	CAUCASIAN	0.310195	52.6375	33.1656	195	67	30.538	42	W	>30	40-50
Recall D23	AS1;CPD	372312	635	27	760	251000	M	26	CAUCASIAN	0.321887	50.1171	NA	250	71	34.8641	23	W	>30	20-30
Recall D42	AS1;CPD	523424	630	268	2901	485000	M	26	CAUCASIAN	0.321887	50.1171	NA	250	71	34.8641	42	W	>30	20-30
Recall D10	AS1;CPD	249928	586	25	621	250000	M	26	CAUCASIAN	0.321887	50.1171	NA	250	71	34.8641	10	W	>30	20-30
Recall D10	AS1;CPD	164144	537	0	51	185000	M	51	HIGH	1.15475	34.8932	14.2691	215	76	26.1678	10	NonW	25-30	50-60
Recall D42	AS1;CPD	569144	397	1	247	262000	M	51	HIGH	1.15475	34.8932	14.2691	215	76	26.1678	42	NonW	25-30	50-60
Recall D23	AS1;CPD	442168	472	0	98	249000	M	51	HIGH	1.15475	34.8932	14.2691	215	76	26.1678	23	NonW	25-30	50-60
Recall D42	AS3;CP2D	276816	325	1	219	419000	M	59	CAUCASIAN	0.287123	71.9016	41.0176	150	70	21.5204	42	W	<25	50-60
Recall D10	AS3;CP2D	146080	289	0	113	213000	M	59	CAUCASIAN	0.287123	71.9016	41.0176	150	70	21.5204	10	W	<25	50-60
Recall D23	AS3;CP2D	160512	311	0	147	273000	M	59	CAUCASIAN	0.287123	71.9016	41.0176	150	70	21.5204	23	W	<25	50-60
Recall D10	AS1;CPD	318232	573	3	565	334000	F	63	HIGH	0.693713	24.4277	35.2371	130	62	23.7747	10	NonW	<25	60-70
Recall D23	AS1;CPD	416952	639	14	1231	487000	F	63	HIGH	0.693713	24.4277	35.2371	130	62	23.7747	23	NonW	<25	60-70
Recall D42	AS1;CPD	418608	538	11	1200	899000	F	63	HIGH	0.693713	24.4277	35.2371	130	62	23.7747	42	NonW	<25	60-70
Recall D23	AS1;CPD	303800	1579	1	137	68800	M	64	HIGH	0.713244	40.2291	45.1802	225	69	33.2231	23	NonW	>30	60-70
Recall D42	AS1;CPD	445024	1290	0	573	86200	M	64	HIGH	0.713244	40.2291	45.1802	225	69	33.2231	42	NonW	>30	60-70
Recall D10	AS1;CPD	123624	1322	0	23	75900	M	64	HIGH	0.713244	40.2291	45.1802	225	69	33.2231	10	NonW	>30	60-70
Recall D10	AS1;CPD	64760	161	0	17	62800	M	63	CAUCASIAN	0.858202	39.3314	31.4406	210	69	31.0082	10	W	>30	60-70
Recall D42	AS1;CPD	266696	199	5	639	241000	M	63	CAUCASIAN	0.858202	39.3314	31.4406	210	69	31.0082	42	W	>30	60-70
Recall D23	AS1;CPD	95064	116	0	47	128000	M	63	CAUCASIAN	0.858202	39.3314	31.4406	210	69	31.0082	23	W	>30	60-70
Recall D42	AS1;CPD	222736	1056	24	1628	787000	F	60	AFRAMRCN	0.149737	6.29978	50.1518	232	65	38.6026	42	NonW	>30	50-60
Recall D10	AS1;CPD	118368	948	2	260	444000	F	60	AFRAMRCN	0.149737	6.29978	50.1518	232	65	38.6026	10	NonW	>30	50-60
Recall D23	AS1;CPD	167592	982	12	1133	642000	F	60	AFRAMRCN	0.149737	6.29978	50.1518	232	65	38.6026	23	NonW	>30	50-60
Recall D10	AS1;CPD	306480	455	0	13	143000	F	60	HIGH	0.622245	37.852	15.7173	207	66	33.407	10	NonW	>30	50-60
Recall D42	AS1;CPD	593312	266	1	291	470000	F	60	HIGH	0.622245	37.852	15.7173	207	66	33.407	42	NonW	>30	50-60
Recall D23	AS1;CPD	416448	247	0	57	413000	F	60	HIGH	0.622245	37.852	15.7173	207	66	33.407	23	NonW	>30	50-60
Recall D23	AS3;CP2D	130000	292	0	29	169000	M	65	HISPANIC	0.729984	23.7113	45.1451	172	60	33.5878	23	NonW	>30	60-70
Recall D42	AS3;CP2D	181784	263	0	60	273000	M	65	HISPANIC	0.729984	23.7113	45.1451	172	60	33.5878	42	NonW	>30	60-70
Recall D10	AS3;CP2D	65312	256	1	150	171000	M	65	HISPANIC	0.729984	23.7113	45.1451	172	60	33.5878	10	NonW	>30	60-70
Recall D42	AS1;CPD	172576	280	1	945	99300	M	73	HIGH	1.81952	15.3153	42.6944	146	66	23.5624	42	NonW	<25	>70
Recall D23	AS1;CPD	117288	227	1	540	88200	M	73	HIGH	1.81952	15.3153	42.6944	146	66	23.5624	23	NonW	<25	>70
Recall D10	AS1;CPD	94984	215	0	87	40500	M	73	HIGH	1.81952	15.3153	42.6944	146	66	23.5624	10	NonW	<25	>70
Recall D42	AS3;CP2D	188128	56	0	96	247000	M	39	CAUCASIAN	0.353414	56.3394	NA	195	70	27.9765	42	W	25-30	30-40
Recall D10	AS3;CP2D	103576	76	1	87	139000	M	39	CAUCASIAN	0.353414	56.3394	NA	195	70	27.9765	10	W	25-30	30-40
Recall D23	AS3;CP2D	135520	45	0	51	112000	M	39	CAUCASIAN	0.353414	56.3394	NA	195	70	27.9765	23	W	25-30	30-40
Recall D42	AS1;CPD	1365792	359	5	311	1860000	F	69	CAUCASIAN	0.163563	9.25067	NA	130	64	22.312	42	W	<25	60-70
Recall D23	AS1;CPD	1305792	340	0	51	768000	F	69	CAUCASIAN	0.163563	9.25067	NA	130	64	22.312	23	W	<25	60-70
Recall D10	AS1;CPD	1334144	653	0	18	659000	F	69	CAUCASIAN	0.163563	9.25067	NA	130	64	22.312	10	W	<25	60-70
Recall D42	AS1;CPD	166264	721	0	72	26000	F	35	CAUCASIAN	0.126001	14.152	43.1087	195	67	30.538	42	W	>30	30-40
Recall D10	AS1;CPD	40016	639	1	291	23900	F	35	CAUCASIAN	0.126001	14.152	43.1087	195	67	30.538	10	W	>30	30-40
Recall D42	AS3;CP2D	87560	211	1	35	184000	M	53	HIGH	0.688031	35.6278	29.0981	145	66	23.4011	42	NonW	<25	50-60
Recall D23	AS3;CP2D	101800	338	0	22	141000	M	53	HIGH	0.688031	35.6278	29.0981	145	66	23.4011	23	NonW	<25	50-60
Recall D10	AS3;CP2D	73640	310	0	146	135000	M	53	HIGH	0.688031	35.6278	29.0981	145	66	23.4011	10	NonW	<25	50-60
Recall D23	AS1;CPD	175560	750	0	61	118000	F	73	HIGH	0.379098	33.6604	18.6137	210	62	38.4053	23	NonW	>30	>70
Recall D10	AS1;CPD	302056	576	2	88	106000	F	73	HIGH	0.379098	33.6604	18.6137	210	62	38.4053	10	NonW	>30	>70
Recall D42	AS1;CPD	294208	695	0	90	264000	F	73	HIGH	0.379098	33.6604	18.6137	210	62	38.4053	42	NonW	>30	>70
Recall D10	AS3;CP2D	97608	229	0	24	257000	F	43	HISPANIC	0.784439	46.6505	39.3924	147	63	26.037	10	NonW	25-30	40-50
Recall D23	AS3;CP2D	118224	185	0	36	583000	F	43	HISPANIC	0.784439	46.6505	39.3924	147	63	26.037	23	NonW	25-30	40-50
Recall D42	AS3;CP2D	162864	206	1	31	1010000	F	43	HISPANIC	0.784439	46.6505	39.3924	147	63	26.037	42	NonW	25-30	40-50
Recall D42	AS1;CPD	272344	332	1	503	1300000	F	65	CAUCASIAN	0.683226	26.1402	40.0263	150	65	24.9586	42	W	<25	60-70
Recall D23	AS1;CPD	188096	358	0	77	624000	F	65	CAUCASIAN	0.683226	26.1402	40.0263	150	65	24.9586	23	W	<25	60-70
Recall D10	AS1;CPD	65016	337	1	30	318000	F	65	CAUCASIAN	0.683226	26.1402	40.0263	150	65	24.9586	10	W	<25	60-70
Recall D23	AS1;CPD	242192	354	1	71	340000	M	33	AFRAMRCN	1.37935	13.8121	38.6816	245	78	28.3095	23	NonW	25-30	30-40
Recall D42	AS1;CPD	415192	351	3	139	473000	M	33	AFRAMRCN	1.37935	13.8121	38.6816	245	78	28.3095	42	NonW	25-30	30-40
Recall D10	AS1;CPD	94488	322	0	15	155000	M	33	AFRAMRCN	1.37935	13.8121	38.6816	245	78	28.3095	10	NonW	25-30	30-40
Recall D23	AS1;CPD	106600	289	4	279	371000	M	29	CAUCASIAN	0.150336	53.7039	46.5267	260	67	40.7173	23	W	>30	20-30
Recall D42	AS1;CPD	139568	244	7	399	310000	M	29	CAUCASIAN	0.150336	53.7039	46.5267	260	67	40.7173	42	W	>30	20-30
Recall D10	AS1;CPD	71120	295	7	57	113000	M	29	CAUCASIAN	0.150336	53.7039	46.5267	260	67	40.7173	10	W	>30	20-30
Recall D10	AS3;CP2D	185336	205	0	87	174000	F	44	CAUCASIAN	0.496011	9.85216	NA	120	67	18.7926	10	W	<25	40-50
Recall D42	AS3;CP2D	464272	142	0	111	351000	F	44	CAUCASIAN	0.496011	9.85216	NA	120	67	18.7926	42	W	<25	40-50
Recall D23	AS3;CP2D	397144	197	0	180	87600	F	44	CAUCASIAN	0.496011	9.85216	NA	120	67	18.7926	23	W	<25	40-50
Recall D23	AS1;CPD	518712	5310	0	304	306000	F	57	HIGH	0.259329	24.7186	20.9439	145	67	22.7077	23	NonW	<25	50-60
Recall D42	AS1;CPD	410120	4995	0	457	834000	F	57	HIGH	0.259329	24.7186	20.9439	145	67	22.7077	42	NonW	<25	50-60
Recall D10	AS1;CPD	625992	6597	0	74	175000	F	57	HIGH	0.259329	24.7186	20.9439	145	67	22.7077	10	NonW	<25	50-60
Recall D42	AS1;CPD	255904	441	2	476	296000	M	48	CAUCASIAN	0.141706	34.0302	NA	195	73	25.7243	42	W	25-30	40-50
Recall D23	AS1;CPD	115144	446	1	81	165000	M	48	CAUCASIAN	0.141706	34.0302	NA	195	73	25.7243	23	W	25-30	40-50
Recall D10	AS1;CPD	92376	689	0	90	200000	M	48	CAUCASIAN	0.141706	34.0302	NA	195	73	25.7243	10	W	25-30	40-50
Recall D23	AS1;CPD	224592	404	1	137	240000	M	63	CAUCASIAN	0.253622	32.9207	54.9221	215	63	38.0814	23	W	>30	60-70
Recall D42	AS1;CPD	264432	373	2	75	327000	M	63	CAUCASIAN	0.253622	32.9207	54.9221	215	63	38.0814	42	W	>30	60-70
Recall D10	AS1;CPD	425552	321	0	422	144000	M	63	CAUCASIAN	0.253622	32.9207	54.9221	215	63	38.0814	10	W	>30	60-70
Recall D23	AS3;CP2D	132984	249	0	178	265000	F	51	CAUCASIAN	0.205634	5.63794	44.1359	130	66	20.9803	23	W	<25	50-60
Recall D42	AS3;CP2D	211896	305	0	44	395000	F	51	CAUCASIAN	0.205634	5.63794	44.1359	130	66	20.9803	42	W	<25	50-60
Recall D10	AS3;CP2D	80552	220	0	268	266000	F	51	CAUCASIAN	0.205634	5.63794	44.1359	130	66	20.9803	10	W	<25	50-60
Recall D10	AS1;CPD	110144	328	1	98	173000	M	58	CAUCASIAN	1.5837	38.9615	23.0617	226	77	26.7968	10	W	25-30	50-60
Recall D23	AS1;CPD	362408	327	0	39	134000	M	58	CAUCASIAN	1.5837	38.9615	23.0617	226	77	26.7968	23	W	25-30	50-60
Recall D42	AS1;CPD	443352	277	1	175	69700	M	58	CAUCASIAN	1.5837	38.9615	23.0617	226	77	26.7968	42	W	25-30	50-60
Recall D42	AS3;CP2D	111688	208	0	45	204000	M	62	HIGH	0.168871	18.5475	26.2723	170	72	23.0536	42	NonW	<25	60-70
Recall D23	AS3;CP2D	56032	137	0	375	473000	M	62	HIGH	0.168871	18.5475	26.2723	170	72	23.0536	23	NonW	<25	60-70
Recall D10	AS3;CP2D	55328	58	2	915	264000	M	62	HIGH	0.168871	18.5475	26.2723	170	72	23.0536	10	NonW	<25	60-70
Recall D10	AS1;CPD	134744	537	0	155	542000	F	44	CAUCASIAN	0.264852	53.2192	34.5121	138	67	21.6115	10	W	<25	40-50
Recall D23	AS1;CPD	182504	694	0	155	341000	F	44	CAUCASIAN	0.264852	53.2192	34.5121	138	67	21.6115	23	W	<25	40-50
Recall D42	AS1;CPD	230496	654	1	535	607000	F	44	CAUCASIAN	0.264852	53.2192	34.5121	138	67	21.6115	42	W	<25	40-50
Recall D42	AS3;CP2D	214184	212	4	197	840000	F	55	CAUCASIAN	0.486906	7.95676	NA	155	68	23.5651	42	W	<25	50-60
Recall D10	AS3;CP2D	38056	217	3	159	397000	F	55	CAUCASIAN	0.486906	7.95676	NA	155	68	23.5651	10	W	<25	50-60
Recall D23	AS3;CP2D	75168	163	3	206	811000	F	55	CAUCASIAN	0.486906	7.95676	NA	155	68	23.5651	23	W	<25	50-60
Recall D23	AS3;CP2D	60616	261	1	199	83400	F	26	OTHER	0.507852	63.4222	NA	155	69	22.887	23	NonW	<25	20-30
Recall D10	AS3;CP2D	40536	267	2	138	46200	F	26	OTHER	0.507852	63.4222	NA	155	69	22.887	10	NonW	<25	20-30
Recall D42	AS3;CP2D	118824	288	5	193	85700	F	26	OTHER	0.507852	63.4222	NA	155	69	22.887	42	NonW	<25	20-30
Recall D23	AS1;CPD	168392	420	3	93	54700	F	60	HIGH	0.234095	32.0861	20.2189	200	67	31.321	23	NonW	>30	50-60
Recall D42	AS1;CPD	351992	561	1	263	82900	F	60	HIGH	0.234095	32.0861	20.2189	200	67	31.321	42	NonW	>30	50-60
Recall D10	AS1;CPD	146864	531	0	59	48000	F	60	HIGH	0.234095	32.0861	20.2189	200	67	31.321	10	NonW	>30	50-60
Recall D23	AS3;CP2D	143048	277	1	138	922000	F	37	ASIAN	0.433248	74.3956	13.8186	125	64	21.4539	23	NonW	<25	30-40
Recall D10	AS3;CP2D	132032	246	1	118	360000	F	37	ASIAN	0.433248	74.3956	13.8186	125	64	21.4539	10	NonW	<25	30-40
Recall D42	AS3;CP2D	413360	239	2	268	2260000	F	37	ASIAN	0.433248	74.3956	13.8186	125	64	21.4539	42	NonW	<25	30-40
Recall D23	AS3;CP2D	164656	235	0	149	958000	F	69	ASIAN	0.836692	18.7306	NA	145	61	27.3945	23	NonW	25-30	60-70
Recall D10	AS3;CP2D	100632	219	0	64	419000	F	69	ASIAN	0.836692	18.7306	NA	145	61	27.3945	10	NonW	25-30	60-70
Recall D42	AS3;CP2D	353136	268	0	188	967000	F	69	ASIAN	0.836692	18.7306	NA	145	61	27.3945	42	NonW	25-30	60-70
Recall D23	AS1;CPD	428568	490	5	73	193000	M	53	HIGH	0.34574	58.1632	33.1656	220	73	29.0223	23	NonW	25-30	50-60
Recall D10	AS1;CPD	286032	751	6	106	152000	M	53	HIGH	0.34574	58.1632	33.1656	220	73	29.0223	10	NonW	25-30	50-60
Recall D42	AS1;CPD	388632	291	19	267	298000	M	53	HIGH	0.34574	58.1632	33.1656	220	73	29.0223	42	NonW	25-30	50-60
Recall D23	AS1;CPD	334120	990	0	229	209000	M	34	ASIAN	0.0988539	32.3769	47.1481	158	71	22.0341	23	NonW	<25	30-40
Recall D42	AS1;CPD	434040	764	0	326	326000	M	34	ASIAN	0.0988539	32.3769	47.1481	158	71	22.0341	42	NonW	<25	30-40
Recall D10	AS1;CPD	160304	905	0	108	149000	M	34	ASIAN	0.0988539	32.3769	47.1481	158	71	22.0341	10	NonW	<25	30-40
Recall D10	AS3;CP2D	111248	213	0	9	719000	F	61	CAUCASIAN	0.255049	7.22681	NA	135	63	23.9116	10	W	<25	60-70
Recall D42	AS3;CP2D	313552	264	0	38	1310000	F	61	CAUCASIAN	0.255049	7.22681	NA	135	63	23.9116	42	W	<25	60-70
Recall D23	AS3;CP2D	186008	258	0	18	1090000	F	61	CAUCASIAN	0.255049	7.22681	NA	135	63	23.9116	23	W	<25	60-70
Recall D42	AS3;CP2D	183192	213	0	55	194000	M	68	HIGH	0.144474	43.6701	NA	190	72	25.7658	42	NonW	25-30	60-70
Recall D10	AS3;CP2D	40256	243	0	267	136000	M	68	HIGH	0.144474	43.6701	NA	190	72	25.7658	10	NonW	25-30	60-70
Recall D23	AS3;CP2D	108568	271	0	94	142000	M	68	HIGH	0.144474	43.6701	NA	190	72	25.7658	23	NonW	25-30	60-70
Recall D23	AS3;CP2D	117400	309	0	149	193000	M	55	CAUCASIAN	0.131289	33.0958	NA	260	76	31.6447	23	W	>30	50-60
Recall D42	AS3;CP2D	257648	326	1	191	336000	M	55	CAUCASIAN	0.131289	33.0958	NA	260	76	31.6447	42	W	>30	50-60
Recall D10	AS3;CP2D	57808	366	0	222	135000	M	55	CAUCASIAN	0.131289	33.0958	NA	260	76	31.6447	10	W	>30	50-60
Recall D10	AS1;CPD	366960	568	2	238	405000	M	55	HIGH	0.767478	13.3765	15.7652	188	73	24.8009	10	NonW	<25	50-60
Recall D23	AS1;CPD	373336	672	18	364	640000	M	55	HIGH	0.767478	13.3765	15.7652	188	73	24.8009	23	NonW	<25	50-60
Recall D42	AS1;CPD	288504	386	54	732	1280000	M	55	HIGH	0.767478	13.3765	15.7652	188	73	24.8009	42	NonW	<25	50-60
Recall D23	AS1;CPD	255544	404	0	100	333000	M	44	HIGH	1.51376	27.373	55.9565	241	68	36.6399	23	NonW	>30	40-50
Recall D42	AS1;CPD	342528	307	0	354	414000	M	44	HIGH	1.51376	27.373	55.9565	241	68	36.6399	42	NonW	>30	40-50
Recall D10	AS1;CPD	216120	507	0	39	184000	M	44	HIGH	1.51376	27.373	55.9565	241	68	36.6399	10	NonW	>30	40-50
Recall D23	AS3;CP2D	62576	192	1	41	55900	F	48	HIGH	0.326168	63.0357	31.924	168	66	27.1129	23	NonW	25-30	40-50
Recall D10	AS3;CP2D	41288	193	1	52	59200	F	48	HIGH	0.326168	63.0357	31.924	168	66	27.1129	10	NonW	25-30	40-50
Recall D42	AS3;CP2D	143744	176	1	43	48000	F	48	HIGH	0.326168	63.0357	31.924	168	66	27.1129	42	NonW	25-30	40-50
Recall D23	AS1;CPD	225000	701	2	79	160000	M	28	HIGH	0.101338	25.0094	NA	176	71	24.5443	23	NonW	<25	20-30
Recall D10	AS1;CPD	114304	697	1	81	105000	M	28	HIGH	0.101338	25.0094	NA	176	71	24.5443	10	NonW	<25	20-30
Recall D42	AS1;CPD	372656	599	1	77	257000	M	28	HIGH	0.101338	25.0094	NA	176	71	24.5443	42	NonW	<25	20-30
Recall D10	AS1;CPD	47640	400	1	75	201000	F	69	CAUCASIAN	0.16195	13.1957	33.1991	116	66	18.7208	10	W	<25	60-70
Recall D42	AS1;CPD	191496	374	0	165	288000	F	69	CAUCASIAN	0.16195	13.1957	33.1991	116	66	18.7208	42	W	<25	60-70
Recall D10	AS3;CP2D	106184	138	4	657	243000	F	36	OTHER	0.134971	16.4362	NA	150	65	24.9586	10	NonW	<25	30-40
Recall D42	AS3;CP2D	500320	158	14	445	484000	F	36	OTHER	0.134971	16.4362	NA	150	65	24.9586	42	NonW	<25	30-40
Recall D23	AS3;CP2D	225440	121	6	498	322000	F	36	OTHER	0.134971	16.4362	NA	150	65	24.9586	23	NonW	<25	30-40
Recall D42	AS3;CP2D	249640	281	0	94	412000	F	33	ASIAN	0.152605	22.3219	15.1786	118	62	21.5801	42	NonW	<25	30-40
Recall D23	AS3;CP2D	269624	243	1	164	175000	F	33	ASIAN	0.152605	22.3219	15.1786	118	62	21.5801	23	NonW	<25	30-40
Recall D10	AS3;CP2D	72920	263	0	169	224000	F	33	ASIAN	0.152605	22.3219	15.1786	118	62	21.5801	10	NonW	<25	30-40
Recall D23	AS1;CPD	128584	509	8	810	416000	M	62	HIGH	0.446496	54.0916	33.2692	215	75	26.8702	23	NonW	25-30	60-70
Recall D10	AS1;CPD	96232	408	8	799	239000	M	62	HIGH	0.446496	54.0916	33.2692	215	75	26.8702	10	NonW	25-30	60-70
Recall D42	AS1;CPD	189688	624	9	1460	727000	M	62	HIGH	0.446496	54.0916	33.2692	215	75	26.8702	42	NonW	25-30	60-70
Recall D23	AS1;CPD	249280	668	1	129	382000	F	87	HIGH	0.853652	25.8937	22.5445	190	64	32.6099	23	NonW	>30	>70
Recall D42	AS1;CPD	432128	948	14	921	690000	F	87	HIGH	0.853652	25.8937	22.5445	190	64	32.6099	42	NonW	>30	>70
Recall D10	AS1;CPD	44896	500	2	26	237000	F	87	HIGH	0.853652	25.8937	22.5445	190	64	32.6099	10	NonW	>30	>70
Recall D10	AS3;CP2D	423232	461	0	177	NA	F	33	ASIAN	0.293834	19.3292	50.9	135	62	24.6891	10	NonW	<25	30-40
Recall D42	AS3;CP2D	431344	231	0	290	1010000	F	33	ASIAN	0.293834	19.3292	50.9	135	62	24.6891	42	NonW	<25	30-40
Recall D23	AS3;CP2D	427984	269	0	234	844000	F	33	ASIAN	0.293834	19.3292	50.9	135	62	24.6891	23	NonW	<25	30-40
Recall D42	AS3;CP2D	463480	382	0	103	723000	F	32	OTHER	0.269448	21.4241	5.74956	123	63	21.7861	42	NonW	<25	30-40
Recall D23	AS3;CP2D	185800	395	0	130	554000	F	32	OTHER	0.269448	21.4241	5.74956	123	63	21.7861	23	NonW	<25	30-40
Recall D10	AS3;CP2D	76872	399	0	77	375000	F	32	OTHER	0.269448	21.4241	5.74956	123	63	21.7861	10	NonW	<25	30-40
Recall D42	AS3;CP2D	415104	297	1	62	562000	M	65	HIGH	0.0752384	31.8987	NA	182	71	25.3811	42	NonW	25-30	60-70
Recall D23	AS3;CP2D	343096	320	0	91	486000	M	65	HIGH	0.0752384	31.8987	NA	182	71	25.3811	23	NonW	25-30	60-70
Recall D10	AS3;CP2D	239712	256	0	71	319000	M	65	HIGH	0.0752384	31.8987	NA	182	71	25.3811	10	NonW	25-30	60-70
Recall D42	AS1;CPD	319096	253	2	133	338000	F	48	CAUCASIAN	1.02564	42.4134	34.2335	150	65	24.9586	42	W	<25	40-50
Recall D23	AS1;CPD	202392	328	2	27	364000	F	48	CAUCASIAN	1.02564	42.4134	34.2335	150	65	24.9586	23	W	<25	40-50
Recall D10	AS1;CPD	91088	303	1	18	116000	F	48	CAUCASIAN	1.02564	42.4134	34.2335	150	65	24.9586	10	W	<25	40-50
Recall D10	AS3;CP2D	97640	227	0	18	72000	F	26	OTHER	0.258568	6.23377	NA	150	58	31.3466	10	NonW	>30	20-30
Recall D23	AS3;CP2D	127056	213	0	21	91000	F	26	OTHER	0.258568	6.23377	NA	150	58	31.3466	23	NonW	>30	20-30
Recall D42	AS3;CP2D	195336	233	2	47	109000	F	26	OTHER	0.258568	6.23377	NA	150	58	31.3466	42	NonW	>30	20-30
Recall D10	AS1;CPD	342512	1657	1	318	410000	M	52	HIGH	0.653712	24.5247	35.03	212	71	29.5648	10	NonW	25-30	50-60
Recall D23	AS1;CPD	465592	1752	24	961	621000	M	52	HIGH	0.653712	24.5247	35.03	212	71	29.5648	23	NonW	25-30	50-60
Recall D42	AS1;CPD	469912	1017	31	848	600000	M	52	HIGH	0.653712	24.5247	35.03	212	71	29.5648	42	NonW	25-30	50-60
Recall D10	AS3;CP2D	81992	175	2	41	34400	M	24	CAUCASIAN	0.261557	63.7308	36.7684	205	75	25.6204	10	W	25-30	20-30
Recall D23	AS3;CP2D	92128	213	2	182	58200	M	24	CAUCASIAN	0.261557	63.7308	36.7684	205	75	25.6204	23	W	25-30	20-30
Recall D42	AS3;CP2D	135976	204	0	71	47600	M	24	CAUCASIAN	0.261557	63.7308	36.7684	205	75	25.6204	42	W	25-30	20-30
Recall D10	AS1;CPD	124016	220	0	55	17200	M	50	CAUCASIAN	0.292439	53.1389	44.4743	230	69	33.9614	10	W	>30	40-50
Recall D42	AS1;CPD	266584	317	1	209	37400	M	50	CAUCASIAN	0.292439	53.1389	44.4743	230	69	33.9614	42	W	>30	40-50
Recall D23	AS1;CPD	200336	459	0	87	23200	M	50	CAUCASIAN	0.292439	53.1389	44.4743	230	69	33.9614	23	W	>30	40-50
Recall D10	AS1;CPD	112664	336	0	41	214000	M	47	CAUCASIAN	0.873767	32.2799	33.062	220	70	31.5633	10	W	>30	40-50
Recall D42	AS1;CPD	383376	599	0	114	497000	M	47	CAUCASIAN	0.873767	32.2799	33.062	220	70	31.5633	42	W	>30	40-50
Recall D23	AS1;CPD	187224	486	0	46	337000	M	47	CAUCASIAN	0.873767	32.2799	33.062	220	70	31.5633	23	W	>30	40-50
Recall D42	AS3;CP2D	165504	114	0	306	132000	F	34	CAUCASIAN	0.128932	30.0033	NA	120	65	19.9669	42	W	<25	30-40
Recall D23	AS3;CP2D	5296	4	0	2	85300	F	34	CAUCASIAN	0.128932	30.0033	NA	120	65	19.9669	23	W	<25	30-40
Recall D10	AS3;CP2D	83776	68	1	112	85400	F	34	CAUCASIAN	0.128932	30.0033	NA	120	65	19.9669	10	W	<25	30-40
Recall D10	AS3;CP2D	71072	236	0	62	188000	M	51	ASIAN	0.959399	19.3292	NA	175	66	28.2427	10	NonW	25-30	50-60
Recall D23	AS3;CP2D	154664	350	9	164	522000	M	51	ASIAN	0.959399	19.3292	NA	175	66	28.2427	23	NonW	25-30	50-60
Recall D42	AS3;CP2D	311064	316	5	298	375000	M	51	ASIAN	0.959399	19.3292	NA	175	66	28.2427	42	NonW	25-30	50-60
Recall D10	AS3;CP2D	190896	133	2	41	1110000	M	60	CAUCASIAN	0.554917	39.7986	44.1359	189	69	27.9074	10	W	25-30	50-60
Recall D23	AS3;CP2D	221816	132	0	28	1010000	M	60	CAUCASIAN	0.554917	39.7986	44.1359	189	69	27.9074	23	W	25-30	50-60
Recall D42	AS3;CP2D	454064	139	2	122	1410000	M	60	CAUCASIAN	0.554917	39.7986	44.1359	189	69	27.9074	42	W	25-30	50-60
Recall D23	AS1;CPD	244824	1114	0	172	70000	M	43	HIGH	0.285244	45.5608	61.752	225	69	33.2231	23	NonW	>30	40-50
Recall D10	AS1;CPD	132640	1007	2	44	87300	M	43	HIGH	0.285244	45.5608	61.752	225	69	33.2231	10	NonW	>30	40-50
Recall D42	AS1;CPD	331224	802	0	228	78800	M	43	HIGH	0.285244	45.5608	61.752	225	69	33.2231	42	NonW	>30	40-50
Recall D10	AS1;CPD	25616	249	2	51	164000	F	31	CAUCASIAN	0.136852	26.0757	44.248	215	62	39.3197	10	W	>30	30-40
Recall D23	AS1;CPD	103088	387	10	162	255000	F	31	CAUCASIAN	0.136852	26.0757	44.248	215	62	39.3197	23	W	>30	30-40
Recall D42	AS1;CPD	212704	501	1	125	236000	F	31	CAUCASIAN	0.136852	26.0757	44.248	215	62	39.3197	42	W	>30	30-40
Recall D23	AS1;CPD	117912	261	0	91	543000	F	27	HISPANIC	0.694161	18.4968	24.0961	135	63	23.9116	23	NonW	<25	20-30
Recall D42	AS1;CPD	164464	253	5	134	714000	F	27	HISPANIC	0.694161	18.4968	24.0961	135	63	23.9116	42	NonW	<25	20-30
Recall D10	AS1;CPD	98592	287	0	64	338000	F	27	HISPANIC	0.694161	18.4968	24.0961	135	63	23.9116	10	NonW	<25	20-30
Recall D23	AS1;CPD	551744	502	3	435	26700	M	70	HIGH	0.39646	39.0658	16.6974	185	71	25.7994	23	NonW	25-30	60-70
Recall D42	AS1;CPD	501568	393	13	689	24900	M	70	HIGH	0.39646	39.0658	16.6974	185	71	25.7994	42	NonW	25-30	60-70
Recall D10	AS1;CPD	544976	828	0	237	14000	M	70	HIGH	0.39646	39.0658	16.6974	185	71	25.7994	10	NonW	25-30	60-70
Recall D42	AS1;CPD	399928	419	0	560	26200	M	56	HIGH	0.287866	51.2897	NA	200	69	29.5316	42	NonW	25-30	50-60
Recall D10	AS1;CPD	60272	399	0	59	12800	M	56	HIGH	0.287866	51.2897	NA	200	69	29.5316	10	NonW	25-30	50-60
Recall D42	AS1;CPD	149120	131	2	115	581000	F	58	CAUCASIAN	0.302158	8.51098	41.1642	210	67	32.8871	42	W	>30	50-60
Recall D10	AS1;CPD	19488	150	0	22	401000	F	58	CAUCASIAN	0.302158	8.51098	41.1642	210	67	32.8871	10	W	>30	50-60
Recall D23	AS1;CPD	85512	151	1	409	1040000	F	58	CAUCASIAN	0.302158	8.51098	41.1642	210	67	32.8871	23	W	>30	50-60
Recall D23	AS3;CP2D	388656	2387	8	465	7020000	F	58	AFRAMRCN	0.730406	19.4837	42.2801	180	67	28.1889	23	NonW	25-30	50-60
Recall D10	AS3;CP2D	435096	1204	21	741	7720000	F	58	AFRAMRCN	0.730406	19.4837	42.2801	180	67	28.1889	10	NonW	25-30	50-60
Recall D42	AS3;CP2D	246512	1504	10	423	9190000	F	58	AFRAMRCN	0.730406	19.4837	42.2801	180	67	28.1889	42	NonW	25-30	50-60
Recall D23	AS1;CPD	205176	560	0	91	10700	M	50	HIGH	0.495454	52.1526	28.7511	255	72	34.5804	23	NonW	>30	40-50
Recall D10	AS1;CPD	174376	439	1	47	19200	M	50	HIGH	0.495454	52.1526	28.7511	255	72	34.5804	10	NonW	>30	40-50
Recall D42	AS1;CPD	380352	477	2	706	21900	M	50	HIGH	0.495454	52.1526	28.7511	255	72	34.5804	42	NonW	>30	40-50
Recall D23	AS1;CPD	98256	396	1	59	127000	F	64	CAUCASIAN	0.791644	36.6192	NA	130	63	23.026	23	W	<25	60-70
Recall D42	AS1;CPD	272712	536	1	210	154000	F	64	CAUCASIAN	0.791644	36.6192	NA	130	63	23.026	42	W	<25	60-70
Recall D23	AS1;CPD	133936	447	0	49	67200	M	45	CAUCASIAN	0.15742	39.8245	40.7504	238	79	26.8088	23	W	25-30	40-50
Recall D42	AS1;CPD	320696	393	1	284	133000	M	45	CAUCASIAN	0.15742	39.8245	40.7504	238	79	26.8088	42	W	25-30	40-50
Recall D23	AS3;CP2D	446608	528	2	48	198000	F	57	HIGH	0.58259	55.8858	41.4109	159	60	31.0492	23	NonW	>30	50-60
Recall D10	AS3;CP2D	458640	465	3	58	176000	F	57	HIGH	0.58259	55.8858	41.4109	159	60	31.0492	10	NonW	>30	50-60
Recall D42	AS3;CP2D	394288	223	7	213	307000	F	57	HIGH	0.58259	55.8858	41.4109	159	60	31.0492	42	NonW	>30	50-60
Recall D10	AS3;CP2D	96624	244	5	148	272000	M	55	CAUCASIAN	0.33153	10.2512	39.023	180	72	24.4097	10	W	<25	50-60
Recall D23	AS3;CP2D	350032	217	2	80	164000	M	55	CAUCASIAN	0.33153	10.2512	39.023	180	72	24.4097	23	W	<25	50-60
Recall D42	AS3;CP2D	551608	245	4	150	313000	M	55	CAUCASIAN	0.33153	10.2512	39.023	180	72	24.4097	42	W	<25	50-60
Recall D23	AS1;CPD	270464	493	0	81	927000	F	55	CAUCASIAN	0.362609	48.824	NA	190	62	34.7477	23	W	>30	50-60
Recall D42	AS1;CPD	406928	469	1	113	1520000	F	55	CAUCASIAN	0.362609	48.824	NA	190	62	34.7477	42	W	>30	50-60
Recall D10	AS1;CPD	345256	833	0	151	621000	F	55	CAUCASIAN	0.362609	48.824	NA	190	62	34.7477	10	W	>30	50-60
Recall D23	AS3;CP2D	407448	258	0	79	261000	M	56	CAUCASIAN	0.870391	24.0178	NA	195	71	27.194	23	W	25-30	50-60
Recall D42	AS3;CP2D	575008	247	0	100	584000	M	56	CAUCASIAN	0.870391	24.0178	NA	195	71	27.194	42	W	25-30	50-60
Recall D10	AS3;CP2D	236632	244	1	83	1930000	M	56	CAUCASIAN	0.870391	24.0178	NA	195	71	27.194	10	W	25-30	50-60
Recall D10	AS3;CP2D	192368	258	4	153	238000	M	67	CAUCASIAN	0.105831	44.967	31.1353	185	72	25.0878	10	W	25-30	60-70
Recall D42	AS3;CP2D	561040	374	5	260	445000	M	67	CAUCASIAN	0.105831	44.967	31.1353	185	72	25.0878	42	W	25-30	60-70
Recall D23	AS3;CP2D	285008	288	1	146	276000	M	67	CAUCASIAN	0.105831	44.967	31.1353	185	72	25.0878	23	W	25-30	60-70
Recall D42	AS1;CPD	160520	2	0	502	475000	F	36	HIGH	0.139008	14.9275	NA	186	68	28.2781	42	NonW	25-30	30-40
Recall D23	AS1;CPD	115696	21	0	513	1330000	F	36	HIGH	0.139008	14.9275	NA	186	68	28.2781	23	NonW	25-30	30-40
Recall D10	AS1;CPD	89360	8	0	261	603000	F	36	HIGH	0.139008	14.9275	NA	186	68	28.2781	10	NonW	25-30	30-40
Recall D23	AS3;CP2D	245488	313	1	116	413000	F	69	CAUCASIAN	-0.0612731	22.5214	27.5995	130	68	19.7643	23	W	<25	60-70
Recall D10	AS3;CP2D	59920	286	0	147	277000	F	69	CAUCASIAN	-0.0612731	22.5214	27.5995	130	68	19.7643	10	W	<25	60-70
Recall D42	AS3;CP2D	393032	239	0	87	831000	F	69	CAUCASIAN	-0.0612731	22.5214	27.5995	130	68	19.7643	42	W	<25	60-70
Recall D10	AS1;CPD	37944	1113	2	93	166000	M	43	HIGH	0.610674	31.3181	50.7843	240	70	34.4327	10	NonW	>30	40-50
Recall D42	AS1;CPD	348744	1593	2	355	213000	M	43	HIGH	0.610674	31.3181	50.7843	240	70	34.4327	42	NonW	>30	40-50
Recall D23	AS1;CPD	139912	2777	8	206	165000	M	43	HIGH	0.610674	31.3181	50.7843	240	70	34.4327	23	NonW	>30	40-50
Recall D23	AS3;CP2D	99096	194	0	115	389000	M	56	CAUCASIAN	0.421863	9.85216	NA	155	72	21.0195	23	W	<25	50-60
Recall D10	AS3;CP2D	59664	262	3	202	344000	M	56	CAUCASIAN	0.421863	9.85216	NA	155	72	21.0195	10	W	<25	50-60
Recall D42	AS3;CP2D	291552	277	1	226	485000	M	56	CAUCASIAN	0.421863	9.85216	NA	155	72	21.0195	42	W	<25	50-60
Recall D42	AS1;CPD	276936	183	1	114	220000	M	71	CAUCASIAN	0.15685	11.7163	32.3716	215	73	28.3627	42	W	25-30	>70
Recall D23	AS1;CPD	183744	229	0	64	81400	M	71	CAUCASIAN	0.15685	11.7163	32.3716	215	73	28.3627	23	W	25-30	>70
Recall D10	AS1;CPD	43912	173	0	6	52300	M	71	CAUCASIAN	0.15685	11.7163	32.3716	215	73	28.3627	10	W	25-30	>70
Recall D23	AS3;CP2D	347904	703	0	216	859000	F	77	CAUCASIAN	NA	7.95676	NA	112	66	18.0753	23	W	<25	>70
Recall D10	AS3;CP2D	133792	639	0	128	492000	F	77	CAUCASIAN	NA	7.95676	NA	112	66	18.0753	10	W	<25	>70
Recall D42	AS3;CP2D	420304	387	0	138	1010000	F	77	CAUCASIAN	NA	7.95676	NA	112	66	18.0753	42	W	<25	>70
Recall D42	AS1;CPD	202136	255	0	75	95800	M	22	CAUCASIAN	0.141194	39.9383	NA	180	72	24.4097	42	W	<25	20-30
Recall D10	AS1;CPD	84760	242	1	27	73000	M	22	CAUCASIAN	0.141194	39.9383	NA	180	72	24.4097	10	W	<25	20-30
Recall D23	AS1;CPD	121456	257	0	209	192000	M	22	CAUCASIAN	0.141194	39.9383	NA	180	72	24.4097	23	W	<25	20-30
Recall D10	AS1;CPD	318400	904	0	138	67200	F	64	CAUCASIAN	0.299544	33.6371	20.1153	260	64	44.624	10	W	>30	60-70
Recall D23	AS1;CPD	541408	794	1	193	122000	F	64	CAUCASIAN	0.299544	33.6371	20.1153	260	64	44.624	23	W	>30	60-70
Recall D42	AS1;CPD	609664	515	1	302	125000	F	64	CAUCASIAN	0.299544	33.6371	20.1153	260	64	44.624	42	W	>30	60-70
Recall D23	AS1;CPD	368472	1136	4	225	521000	M	43	CAUCASIAN	0.144034	17.1572	26.019	162	68	24.6293	23	W	<25	40-50
Recall D10	AS1;CPD	174704	898	4	165	253000	M	43	CAUCASIAN	0.144034	17.1572	26.019	162	68	24.6293	10	W	<25	40-50
Recall D42	AS1;CPD	453352	932	38	753	712000	M	43	CAUCASIAN	0.144034	17.1572	26.019	162	68	24.6293	42	W	<25	40-50
Recall D42	AS3;CP2D	130264	305	0	11	98000	M	23	HIGH	0.600513	44.7638	52.6135	210	68	31.9269	42	NonW	>30	20-30
Recall D10	AS3;CP2D	376920	343	0	34	33000	M	23	HIGH	0.600513	44.7638	52.6135	210	68	31.9269	10	NonW	>30	20-30
Recall D23	AS3;CP2D	152920	374	0	13	47000	M	23	HIGH	0.600513	44.7638	52.6135	210	68	31.9269	23	NonW	>30	20-30
Recall D23	AS1;CPD	270320	334	0	78	255000	M	58	OTHER	1.32417	31.4413	34.9576	230	77	27.271	23	NonW	25-30	50-60
Recall D42	AS1;CPD	425440	261	0	425	336000	M	58	OTHER	1.32417	31.4413	34.9576	230	77	27.271	42	NonW	25-30	50-60
Recall D10	AS1;CPD	180104	313	1	543	242000	M	58	OTHER	1.32417	31.4413	34.9576	230	77	27.271	10	NonW	25-30	50-60
Recall D10	AS1;CPD	27000	210	0	43	95100	F	65	CAUCASIAN	0.201855	10.4835	31.9578	140	66	22.5941	10	W	<25	60-70
Recall D23	AS1;CPD	75232	209	3	49	132000	F	65	CAUCASIAN	0.201855	10.4835	31.9578	140	66	22.5941	23	W	<25	60-70
Recall D42	AS1;CPD	151424	223	0	141	138000	F	65	CAUCASIAN	0.201855	10.4835	31.9578	140	66	22.5941	42	W	<25	60-70
Recall D42	AS3;CP2D	126888	591	0	71	96300	M	41	HIGH	0.484903	64.2274	36.1629	250	78	28.8872	42	NonW	25-30	40-50
Recall D23	AS3;CP2D	78896	577	3	30	77400	M	41	HIGH	0.484903	64.2274	36.1629	250	78	28.8872	23	NonW	25-30	40-50
Recall D10	AS3;CP2D	41472	535	0	32	57100	M	41	HIGH	0.484903	64.2274	36.1629	250	78	28.8872	10	NonW	25-30	40-50
Recall D23	AS1;CPD	276872	641	1	86	502000	M	67	OTHER	0.15395	19.7296	26.3719	175	72	23.7317	23	NonW	<25	60-70
Recall D10	AS1;CPD	139688	600	0	36	192000	M	67	OTHER	0.15395	19.7296	26.3719	175	72	23.7317	10	NonW	<25	60-70
Recall D42	AS1;CPD	307464	517	0	311	581000	M	67	OTHER	0.15395	19.7296	26.3719	175	72	23.7317	42	NonW	<25	60-70
Recall D23	AS1;CPD	1405808	268	0	116	337000	M	70	CAUCASIAN	0.146436	21.3323	39.1988	160	73	21.1071	23	W	<25	60-70
Recall D10	AS1;CPD	1375952	237	0	67	347000	M	70	CAUCASIAN	0.146436	21.3323	39.1988	160	73	21.1071	10	W	<25	60-70
Recall D42	AS1;CPD	1433720	309	1	80	291000	M	70	CAUCASIAN	0.146436	21.3323	39.1988	160	73	21.1071	42	W	<25	60-70
Recall D10	AS1;CPD	144776	2077	0	71	34000	M	29	CAUCASIAN	0.263885	31.0197	16.2831	170	70	24.3898	10	W	<25	20-30
Recall D23	AS1;CPD	214464	2141	0	332	38900	M	29	CAUCASIAN	0.263885	31.0197	16.2831	170	70	24.3898	23	W	<25	20-30
Recall D42	AS1;CPD	447040	1774	0	458	29700	M	29	CAUCASIAN	0.263885	31.0197	16.2831	170	70	24.3898	42	W	<25	20-30
Recall D23	AS3;CP2D	361152	180	1	26	467000	M	20	ASIAN	0.30959	51.715	46.9618	206	71	28.728	23	NonW	25-30	<20
Recall D42	AS3;CP2D	484648	131	3	114	820000	M	20	ASIAN	0.30959	51.715	46.9618	206	71	28.728	42	NonW	25-30	<20
Recall D10	AS3;CP2D	327616	200	7	116	278000	M	20	ASIAN	0.30959	51.715	46.9618	206	71	28.728	10	NonW	25-30	<20
Recall D10	AS1;CPD	125928	529	0	58	436000	F	78	CAUCASIAN	0.263489	24.0444	15.407	133	64	22.8269	10	W	<25	>70
Recall D23	AS1;CPD	299824	752	0	93	887000	F	78	CAUCASIAN	0.263489	24.0444	15.407	133	64	22.8269	23	W	<25	>70
Recall D42	AS1;CPD	409200	567	2	1550	2090000	F	78	CAUCASIAN	0.263489	24.0444	15.407	133	64	22.8269	42	W	<25	>70
Recall D23	AS1;CPD	68136	342	2	48	67400	M	65	HIGH	0.168462	52.769	NA	170	73	22.4263	23	NonW	<25	60-70
Recall D10	AS1;CPD	20736	246	0	23	57000	M	65	HIGH	0.168462	52.769	NA	170	73	22.4263	10	NonW	<25	60-70
Recall D42	AS1;CPD	216528	401	4	88	54100	M	65	HIGH	0.168462	52.769	NA	170	73	22.4263	42	NonW	<25	60-70
Recall D42	AS3;CP2D	331376	361	0	299	563000	M	30	CAUCASIAN	0.899519	18.7306	NA	210	74	26.9595	42	W	25-30	20-30
Recall D10	AS3;CP2D	82392	389	0	197	133000	M	30	CAUCASIAN	0.899519	18.7306	NA	210	74	26.9595	10	W	25-30	20-30
Recall D23	AS3;CP2D	175088	396	1	238	160000	M	30	CAUCASIAN	0.899519	18.7306	NA	210	74	26.9595	23	W	25-30	20-30
Recall D42	AS3;CP2D	349144	313	0	982	1080000	M	38	ASIAN	0.511667	54.7432	40.4737	150	66	24.208	42	NonW	<25	30-40
Recall D10	AS3;CP2D	167712	403	2	1248	503000	M	38	ASIAN	0.511667	54.7432	40.4737	150	66	24.208	10	NonW	<25	30-40
Recall D23	AS3;CP2D	283552	417	1	1111	889000	M	38	ASIAN	0.511667	54.7432	40.4737	150	66	24.208	23	NonW	<25	30-40
Recall D42	AS1;CPD	355856	467	2	410	151000	M	31	HIGH	0.47699	56.806	50.1518	195	72	26.4439	42	NonW	25-30	30-40
Recall D10	AS1;CPD	85264	354	0	31	97300	M	31	HIGH	0.47699	56.806	50.1518	195	72	26.4439	10	NonW	25-30	30-40
Recall D23	AS1;CPD	134056	366	0	160	141000	M	31	HIGH	0.47699	56.806	50.1518	195	72	26.4439	23	NonW	25-30	30-40
Recall D42	AS3;CP2D	318040	115	0	90	932000	M	55	CAUCASIAN	2.15048	47.6604	NA	210	72	28.478	42	W	25-30	50-60
Recall D23	AS3;CP2D	433944	116	0	81	625000	M	55	CAUCASIAN	2.15048	47.6604	NA	210	72	28.478	23	W	25-30	50-60
Recall D10	AS3;CP2D	491336	164	0	96	NA	M	55	CAUCASIAN	2.15048	47.6604	NA	210	72	28.478	10	W	25-30	50-60
Recall D42	AS1;CPD	604776	1511	0	531	241000	F	48	AFRAMRCN	0.221264	2.71297	NA	157	66	25.3377	42	NonW	25-30	40-50
Recall D23	AS1;CPD	560592	1961	0	262	251000	F	48	AFRAMRCN	0.221264	2.71297	NA	157	66	25.3377	23	NonW	25-30	40-50
Recall D10	AS1;CPD	422760	2454	0	113	148000	F	48	AFRAMRCN	0.221264	2.71297	NA	157	66	25.3377	10	NonW	25-30	40-50
Recall D23	AS3;CP2D	293192	250	6	227	196000	M	22	AFRAMRCN	0.671276	26.9883	37.6767	140	67	21.9247	23	NonW	<25	20-30
Recall D42	AS3;CP2D	410496	242	2	82	200000	M	22	AFRAMRCN	0.671276	26.9883	37.6767	140	67	21.9247	42	NonW	<25	20-30
Recall D10	AS3;CP2D	175728	265	1	24	131000	M	22	AFRAMRCN	0.671276	26.9883	37.6767	140	67	21.9247	10	NonW	<25	20-30
Recall D10	AS1;CPD	402176	1007	0	1069	33300	M	43	CAUCASIAN	0.337139	18.7082	17.0081	157	67	24.587	10	W	<25	40-50
Recall D23	AS1;CPD	518696	832	0	1888	57300	M	43	CAUCASIAN	0.337139	18.7082	17.0081	157	67	24.587	23	W	<25	40-50
Recall D42	AS1;CPD	703128	664	3	1955	52300	M	43	CAUCASIAN	0.337139	18.7082	17.0081	157	67	24.587	42	W	<25	40-50
Recall D10	AS1;CPD	168328	409	1	11	132000	M	54	OTHER	0.389238	51.2897	36.0955	210	70	30.1286	10	NonW	>30	50-60
Recall D23	AS1;CPD	64992	63	1	117	NA	M	54	OTHER	0.389238	51.2897	36.0955	210	70	30.1286	23	NonW	>30	50-60
Recall D42	AS1;CPD	443400	181	0	165	256000	M	54	OTHER	0.389238	51.2897	36.0955	210	70	30.1286	42	NonW	>30	50-60
Recall D42	AS1;CPD	284472	359	1	411	45900	M	37	HIGH	0.752875	31.3181	46.957	170	72	23.0536	42	NonW	<25	30-40
Recall D23	AS1;CPD	162696	416	0	203	43100	M	37	HIGH	0.752875	31.3181	46.957	170	72	23.0536	23	NonW	<25	30-40
Recall D10	AS1;CPD	90336	345	1	68	17000	M	37	HIGH	0.752875	31.3181	46.957	170	72	23.0536	10	NonW	<25	30-40
Recall D23	AS1;CPD	237104	1813	1	65	413000	M	65	HIGH	0.245984	21.9487	13.1312	165	71	23.0103	23	NonW	<25	60-70
Recall D42	AS1;CPD	343944	1435	15	612	930000	M	65	HIGH	0.245984	21.9487	13.1312	165	71	23.0103	42	NonW	<25	60-70
Recall D10	AS1;CPD	78848	1728	0	41	353000	M	65	HIGH	0.245984	21.9487	13.1312	165	71	23.0103	10	NonW	<25	60-70
Recall D42	AS1;CPD	593144	1077	2	449	89700	M	39	CAUCASIAN	0.336671	48.3721	36.7907	200	72	27.1219	42	W	25-30	30-40
Recall D10	AS1;CPD	282528	1194	1	109	40700	M	39	CAUCASIAN	0.336671	48.3721	36.7907	200	72	27.1219	10	W	25-30	30-40
Recall D23	AS1;CPD	391160	992	0	147	58800	M	39	CAUCASIAN	0.336671	48.3721	36.7907	200	72	27.1219	23	W	25-30	30-40
Recall D42	AS1;CPD	337976	248	0	523	161000	M	57	HIGH	1.32827	19.2365	30.5096	280	70	40.1714	42	NonW	>30	50-60
Recall D23	AS1;CPD	261976	275	6	92	661000	M	57	HIGH	1.32827	19.2365	30.5096	280	70	40.1714	23	NonW	>30	50-60
Recall D10	AS1;CPD	129312	276	1	26	67600	M	57	HIGH	1.32827	19.2365	30.5096	280	70	40.1714	10	NonW	>30	50-60
Recall D42	AS3;CP2D	395648	256	1	235	1090000	F	65	ASIAN	0.121046	37.3854	NA	118	64	20.2524	42	NonW	<25	60-70
Recall D10	AS3;CP2D	188120	238	1	167	1590000	F	65	ASIAN	0.121046	37.3854	NA	118	64	20.2524	10	NonW	<25	60-70
Recall D23	AS3;CP2D	292368	249	0	98	187000	F	65	ASIAN	0.121046	37.3854	NA	118	64	20.2524	23	NonW	<25	60-70
Recall D23	AS1;CPD	41056	184	0	11	176000	F	36	HISPANIC	0.159986	29.5921	NA	192	66	30.9862	23	NonW	>30	30-40
Recall D10	AS1;CPD	29544	154	0	4	130000	F	36	HISPANIC	0.159986	29.5921	NA	192	66	30.9862	10	NonW	>30	30-40
Recall D42	AS1;CPD	110272	192	1	65	226000	F	36	HISPANIC	0.159986	29.5921	NA	192	66	30.9862	42	NonW	>30	30-40
Recall D10	AS1;CPD	92408	0	0	109	202000	F	62	CAUCASIAN	0.154957	5.33037	12.8651	180	67	28.1889	10	W	25-30	60-70
Recall D23	AS1;CPD	157144	1	0	376	311000	F	62	CAUCASIAN	0.154957	5.33037	12.8651	180	67	28.1889	23	W	25-30	60-70
Recall D42	AS1;CPD	154480	0	0	163	315000	F	62	CAUCASIAN	0.154957	5.33037	12.8651	180	67	28.1889	42	W	25-30	60-70
Recall D10	AS1;CPD	151272	1447	1	59	235000	F	61	CAUCASIAN	0.165139	4.07014	NA	140	65	23.2947	10	W	<25	60-70
Recall D23	AS1;CPD	278240	1253	1	64	371000	F	61	CAUCASIAN	0.165139	4.07014	NA	140	65	23.2947	23	W	<25	60-70
Recall D42	AS1;CPD	506920	1311	2	113	475000	F	61	CAUCASIAN	0.165139	4.07014	NA	140	65	23.2947	42	W	<25	60-70
Recall D23	AS3;CP2D	128208	192	0	132	846000	F	49	ASIAN	0.282375	7.35821	25.3329	130	63	23.026	23	NonW	<25	40-50
Recall D10	AS3;CP2D	65752	146	0	132	538000	F	49	ASIAN	0.282375	7.35821	25.3329	130	63	23.026	10	NonW	<25	40-50
Recall D42	AS3;CP2D	261456	162	0	207	852000	F	49	ASIAN	0.282375	7.35821	25.3329	130	63	23.026	42	NonW	<25	40-50
Recall D42	AS3;CP2D	294408	291	2	96	1300000	M	57	AFRAMRCN	0.443628	12.192	61.0912	195	70	27.9765	42	NonW	25-30	50-60
Recall D10	AS3;CP2D	131504	850	0	80	774000	M	57	AFRAMRCN	0.443628	12.192	61.0912	195	70	27.9765	10	NonW	25-30	50-60
Recall D23	AS3;CP2D	113568	743	4	66	1120000	M	57	AFRAMRCN	0.443628	12.192	61.0912	195	70	27.9765	23	NonW	25-30	50-60
Recall D42	AS1;CPD	201608	675	10	3095	44800	M	32	HIGH	0.328253	32.5708	15.7652	190	72	25.7658	42	NonW	25-30	30-40
Recall D10	AS1;CPD	210320	984	1	536	34600	M	32	HIGH	0.328253	32.5708	15.7652	190	72	25.7658	10	NonW	25-30	30-40
Recall D23	AS1;CPD	166312	795	5	2452	76900	M	32	HIGH	0.328253	32.5708	15.7652	190	72	25.7658	23	NonW	25-30	30-40
Recall D42	AS1;CPD	459976	322	0	344	466000	F	53	CAUCASIAN	0.614684	36.7424	40.4401	175	66	28.2427	42	W	25-30	50-60
Recall D23	AS1;CPD	234104	271	2	55	333000	F	53	CAUCASIAN	0.614684	36.7424	40.4401	175	66	28.2427	23	W	25-30	50-60
Recall D10	AS1;CPD	44592	297	1	63	248000	F	53	CAUCASIAN	0.614684	36.7424	40.4401	175	66	28.2427	10	W	25-30	50-60
Recall D10	AS1;CPD	93104	380	0	208	91800	M	61	AFRAMRCN	0.618715	23.1675	44.8695	186	67	29.1285	10	NonW	25-30	60-70
Recall D42	AS1;CPD	305440	412	2	538	96700	M	61	AFRAMRCN	0.618715	23.1675	44.8695	186	67	29.1285	42	NonW	25-30	60-70
Recall D23	AS1;CPD	199232	469	3	209	82000	M	61	AFRAMRCN	0.618715	23.1675	44.8695	186	67	29.1285	23	NonW	25-30	60-70
Recall D23	AS1;CPD	407088	1569	0	221	107000	F	33	AFRAMRCN	0.144559	28.6931	38.655	132	62	24.1405	23	NonW	<25	30-40
Recall D10	AS1;CPD	186648	1291	0	146	182000	F	33	AFRAMRCN	0.144559	28.6931	38.655	132	62	24.1405	10	NonW	<25	30-40
Recall D42	AS1;CPD	593384	1202	2	194	194000	F	33	AFRAMRCN	0.144559	28.6931	38.655	132	62	24.1405	42	NonW	<25	30-40
Recall D10	AS3;CP2D	69968	214	1	11	429000	M	32	HISPANIC	0.644772	30.464	52.008	185	71	25.7994	10	NonW	25-30	30-40
Recall D23	AS3;CP2D	68096	186	1	13	495000	M	32	HISPANIC	0.644772	30.464	52.008	185	71	25.7994	23	NonW	25-30	30-40
Recall D42	AS3;CP2D	124264	189	2	46	605000	M	32	HISPANIC	0.644772	30.464	52.008	185	71	25.7994	42	NonW	25-30	30-40
Recall D23	AS1;CPD	208152	1430	3	79	484000	F	27	CAUCASIAN	0.123582	13.7642	44.248	195	63	34.5389	23	W	>30	20-30
Recall D10	AS1;CPD	100592	1229	3	113	237000	F	27	CAUCASIAN	0.123582	13.7642	44.248	195	63	34.5389	10	W	>30	20-30
Recall D42	AS1;CPD	380144	1386	1	243	1170000	F	27	CAUCASIAN	0.123582	13.7642	44.248	195	63	34.5389	42	W	>30	20-30
Recall D10	AS3;CP2D	133272	1732	6	98	141000	M	39	AFRAMRCN	0.27046	44.0686	58.5681	180	68	27.3659	10	NonW	25-30	30-40
Recall D23	AS3;CP2D	201568	6442	7	64	96100	M	39	AFRAMRCN	0.27046	44.0686	58.5681	180	68	27.3659	23	NonW	25-30	30-40
Recall D42	AS3;CP2D	288104	5007	8	108	322000	M	39	AFRAMRCN	0.27046	44.0686	58.5681	180	68	27.3659	42	NonW	25-30	30-40
Recall D23	AS3;CP2D	361240	103	1	224	607000	M	44	CAUCASIAN	0.681997	54.5437	NA	140	70	20.0857	23	W	<25	40-50
Recall D10	AS3;CP2D	364992	103	0	35	598000	M	44	CAUCASIAN	0.681997	54.5437	NA	140	70	20.0857	10	W	<25	40-50
Recall D42	AS3;CP2D	329448	96	0	69	465000	M	44	CAUCASIAN	0.681997	54.5437	NA	140	70	20.0857	42	W	<25	40-50
Recall D42	AS1;CPD	169704	522	1	77	252000	F	72	CAUCASIAN	0.124774	20.9624	32.3716	128	64	21.9688	42	W	<25	>70
Recall D23	AS1;CPD	86128	649	1	24	186000	F	72	CAUCASIAN	0.124774	20.9624	32.3716	128	64	21.9688	23	W	<25	>70
Recall D10	AS1;CPD	54960	558	0	34	123000	F	72	CAUCASIAN	0.124774	20.9624	32.3716	128	64	21.9688	10	W	<25	>70
Recall D42	AS1;CPD	643640	695	2	156	89100	F	47	ASIAN	0.778515	35.3821	41.8658	320	68	48.6505	42	NonW	>30	40-50
Recall D23	AS1;CPD	465256	694	2	110	76900	F	47	ASIAN	0.778515	35.3821	41.8658	320	68	48.6505	23	NonW	>30	40-50
Recall D10	AS1;CPD	240424	875	3	72	42000	F	47	ASIAN	0.778515	35.3821	41.8658	320	68	48.6505	10	NonW	>30	40-50
Recall D23	AS3;CP2D	291640	215	3	238	1310000	M	49	CAUCASIAN	0.273728	71.0038	18.9864	196	67	30.6946	23	W	>30	40-50
Recall D42	AS3;CP2D	434248	273	6	376	2280000	M	49	CAUCASIAN	0.273728	71.0038	18.9864	196	67	30.6946	42	W	>30	40-50
Recall D10	AS3;CP2D	256024	255	1	213	580000	M	49	CAUCASIAN	0.273728	71.0038	18.9864	196	67	30.6946	10	W	>30	40-50
Recall D42	AS1;CPD	362824	401	0	123	41100	F	74	CAUCASIAN	0.268737	8.88083	32.475	165	69	24.3636	42	W	<25	>70
Recall D23	AS1;CPD	190224	327	0	42	19500	F	74	CAUCASIAN	0.268737	8.88083	32.475	165	69	24.3636	23	W	<25	>70
Recall D10	AS1;CPD	109336	278	2	35	21000	F	74	CAUCASIAN	0.268737	8.88083	32.475	165	69	24.3636	10	W	<25	>70
Recall D23	AS1;CPD	1284576	287	0	145	234000	M	29	CAUCASIAN	0.565694	36.0028	NA	150	68	22.8049	23	W	<25	20-30
Recall D42	AS1;CPD	1295064	266	8	401	498000	M	29	CAUCASIAN	0.565694	36.0028	NA	150	68	22.8049	42	W	<25	20-30
Recall D10	AS1;CPD	1129688	269	1	77	229000	M	29	CAUCASIAN	0.565694	36.0028	NA	150	68	22.8049	10	W	<25	20-30
Recall D23	AS1;CPD	259128	540	0	130	416000	M	40	CAUCASIAN	0.221795	32.4276	55.9565	235	74	30.1689	23	W	>30	30-40
Recall D42	AS1;CPD	304472	476	0	114	480000	M	40	CAUCASIAN	0.221795	32.4276	55.9565	235	74	30.1689	42	W	>30	30-40
Recall D10	AS1;CPD	426744	470	2	290	302000	M	40	CAUCASIAN	0.221795	32.4276	55.9565	235	74	30.1689	10	W	>30	30-40
Recall D10	AS1;CPD	138256	3380	0	51	304000	M	45	CAUCASIAN	0.384463	47.7905	32.2335	300	72	40.6829	10	W	>30	40-50
Recall D23	AS1;CPD	202152	3242	0	65	388000	M	45	CAUCASIAN	0.384463	47.7905	32.2335	300	72	40.6829	23	W	>30	40-50
Recall D42	AS1;CPD	352448	2974	0	311	548000	M	45	CAUCASIAN	0.384463	47.7905	32.2335	300	72	40.6829	42	W	>30	40-50
Recall D10	AS1;CPD	343208	473	0	333	615000	M	56	HIGH	0.724227	82.973	13.7519	223	70	31.9937	10	NonW	>30	50-60
Recall D23	AS1;CPD	169104	446	0	154	670000	M	56	HIGH	0.724227	82.973	13.7519	223	70	31.9937	23	NonW	>30	50-60
Recall D42	AS1;CPD	146272	296	0	169	1450000	M	56	HIGH	0.724227	82.973	13.7519	223	70	31.9937	42	NonW	>30	50-60
Recall D42	AS3;CP2D	398464	3661	9	72	343000	M	46	HISPANIC	0.547272	12.6885	45.1451	228	71	31.7961	42	NonW	>30	40-50
Recall D23	AS3;CP2D	319000	5493	13	70	323000	M	46	HISPANIC	0.547272	12.6885	45.1451	228	71	31.7961	23	NonW	>30	40-50
Recall D10	AS3;CP2D	263856	1466	6	137	271000	M	46	HISPANIC	0.547272	12.6885	45.1451	228	71	31.7961	10	NonW	>30	40-50
Recall D23	AS3;CP2D	243176	279	0	98	193000	M	55	HIGH	1.1726	35.2306	50.3932	190	72	25.7658	23	NonW	25-30	50-60
Recall D10	AS3;CP2D	175984	232	0	48	97900	M	55	HIGH	1.1726	35.2306	50.3932	190	72	25.7658	10	NonW	25-30	50-60
Recall D42	AS3;CP2D	348856	266	0	181	252000	M	55	HIGH	1.1726	35.2306	50.3932	190	72	25.7658	42	NonW	25-30	50-60
Recall D10	AS1;CPD	64400	425	0	95	17300	M	59	CAUCASIAN	0.252425	47.5966	NA	240	69	35.4379	10	W	>30	50-60
Recall D42	AS1;CPD	151800	418	0	655	28100	M	59	CAUCASIAN	0.252425	47.5966	NA	240	69	35.4379	42	W	>30	50-60
Recall D23	AS1;CPD	96600	478	1	641	33300	M	59	CAUCASIAN	0.252425	47.5966	NA	240	69	35.4379	23	W	>30	50-60
Recall D23	AS1;CPD	79160	602	0	91	567000	M	50	HIGH	0.420755	54.2484	29.2683	175	70	25.1071	23	NonW	25-30	40-50
Recall D42	AS1;CPD	317608	650	2	468	347000	M	50	HIGH	0.420755	54.2484	29.2683	175	70	25.1071	42	NonW	25-30	40-50
Recall D10	AS1;CPD	32936	585	0	41	142000	M	50	HIGH	0.420755	54.2484	29.2683	175	70	25.1071	10	NonW	25-30	40-50
Recall D23	AS3;CP2D	362008	1205	6	129	708000	M	51	AFRAMRCN	0.822426	14.0788	50.595	260	72	35.2585	23	NonW	>30	50-60
Recall D10	AS3;CP2D	315128	886	14	116	735000	M	51	AFRAMRCN	0.822426	14.0788	50.595	260	72	35.2585	10	NonW	>30	50-60
Recall D42	AS3;CP2D	442280	918	16	380	1010000	M	51	AFRAMRCN	0.822426	14.0788	50.595	260	72	35.2585	42	NonW	>30	50-60
Recall D42	AS3;CP2D	499064	169	1	46	52900	M	37	CAUCASIAN	0.469936	14.476	19.914	178	71	24.8232	42	W	<25	30-40
Recall D10	AS3;CP2D	333360	340	1	31	41500	M	37	CAUCASIAN	0.469936	14.476	19.914	178	71	24.8232	10	W	<25	30-40
Recall D23	AS3;CP2D	443504	266	0	39	48900	M	37	CAUCASIAN	0.469936	14.476	19.914	178	71	24.8232	23	W	<25	30-40
Recall D23	AS3;CP2D	230688	159	1	23	207000	M	57	CAUCASIAN	0.391121	54.4956	NA	165	69	24.3636	23	W	<25	50-60
Recall D10	AS3;CP2D	178792	181	1	54	222000	M	57	CAUCASIAN	0.391121	54.4956	NA	165	69	24.3636	10	W	<25	50-60
Recall D42	AS3;CP2D	362208	173	1	240	269000	M	57	CAUCASIAN	0.391121	54.4956	NA	165	69	24.3636	42	W	<25	50-60
Recall D23	AS3;CP2D	158392	379	1	106	673000	M	25	CAUCASIAN	0.46094	5.46281	NA	155	68	23.5651	23	W	<25	20-30
Recall D42	AS3;CP2D	459952	472	3	314	1420000	M	25	CAUCASIAN	0.46094	5.46281	NA	155	68	23.5651	42	W	<25	20-30
Recall D10	AS3;CP2D	108480	503	0	126	410000	M	25	CAUCASIAN	0.46094	5.46281	NA	155	68	23.5651	10	W	<25	20-30
Recall D42	AS1;CPD	455256	303	0	73	291000	F	54	HIGH	0.756336	47.2214	36.923	230	67	36.0192	42	NonW	>30	50-60
Recall D23	AS1;CPD	311784	351	0	51	255000	F	54	HIGH	0.756336	47.2214	36.923	230	67	36.0192	23	NonW	>30	50-60
Recall D10	AS1;CPD	225128	279	1	16	164000	F	54	HIGH	0.756336	47.2214	36.923	230	67	36.0192	10	NonW	>30	50-60
Recall D42	AS3;CP2D	555472	474	4	260	1280000	M	53	CAUCASIAN	0.325112	33.4948	56.1584	185	73	24.4051	42	W	<25	50-60
Recall D10	AS3;CP2D	401144	824	0	183	682000	M	53	CAUCASIAN	0.325112	33.4948	56.1584	185	73	24.4051	10	W	<25	50-60
Recall D23	AS3;CP2D	500800	609	0	167	1230000	M	53	CAUCASIAN	0.325112	33.4948	56.1584	185	73	24.4051	23	W	<25	50-60
Recall D23	AS1;CPD	320416	555	0	135	104000	F	56	CAUCASIAN	0.213971	3.58544	41.0372	117	62	21.3972	23	W	<25	50-60
Recall D42	AS1;CPD	361296	551	1	236	193000	F	56	CAUCASIAN	0.213971	3.58544	41.0372	117	62	21.3972	42	W	<25	50-60
Recall D10	AS1;CPD	351848	482	0	45	109000	F	56	CAUCASIAN	0.213971	3.58544	41.0372	117	62	21.3972	10	W	<25	50-60
Recall D42	AS3;CP2D	147552	146	0	68	105000	F	64	CAUCASIAN	0.255162	37.6846	10.9174	180	62	32.9188	42	W	>30	60-70
Recall D23	AS3;CP2D	87640	150	0	27	74800	F	64	CAUCASIAN	0.255162	37.6846	10.9174	180	62	32.9188	23	W	>30	60-70
Recall D10	AS3;CP2D	47624	168	0	25	63500	F	64	CAUCASIAN	0.255162	37.6846	10.9174	180	62	32.9188	10	W	>30	60-70
Recall D23	AS1;CPD	675272	861	26	2048	1020000	M	56	HIGH	1.2091	19.7746	49.841	191	74	24.5203	23	NonW	<25	50-60
Recall D10	AS1;CPD	619072	1022	7	1111	615000	M	56	HIGH	1.2091	19.7746	49.841	191	74	24.5203	10	NonW	<25	50-60
Recall D42	AS1;CPD	677856	797	31	2405	1860000	M	56	HIGH	1.2091	19.7746	49.841	191	74	24.5203	42	NonW	<25	50-60
Recall D23	AS3;CP2D	117520	1055	10	53	90400	F	46	CAUCASIAN	0.173793	21.1294	NA	170	68	25.8456	23	W	25-30	40-50
Recall D10	AS3;CP2D	42928	1195	7	51	61700	F	46	CAUCASIAN	0.173793	21.1294	NA	170	68	25.8456	10	W	25-30	40-50
Recall D42	AS3;CP2D	258520	1548	6	82	104000	F	46	CAUCASIAN	0.173793	21.1294	NA	170	68	25.8456	42	W	25-30	40-50
Recall D10	AS3;CP2D	79224	312	1	122	1590000	F	44	ASIAN	0.2241	10.8497	38.0257	135	65	22.4627	10	NonW	<25	40-50
Recall D23	AS3;CP2D	118720	281	0	413	2860000	F	44	ASIAN	0.2241	10.8497	38.0257	135	65	22.4627	23	NonW	<25	40-50
Recall D42	AS3;CP2D	185088	265	1	220	6320000	F	44	ASIAN	0.2241	10.8497	38.0257	135	65	22.4627	42	NonW	<25	40-50
Recall D42	AS1;CPD	487512	539	5	264	102000	F	52	CAUCASIAN	0.144179	15.7031	24.9833	120	63	21.2547	42	W	<25	50-60
Recall D10	AS1;CPD	215704	466	4	978	147000	F	52	CAUCASIAN	0.144179	15.7031	24.9833	120	63	21.2547	10	W	<25	50-60
Recall D23	AS1;CPD	311928	454	0	240	103000	F	52	CAUCASIAN	0.144179	15.7031	24.9833	120	63	21.2547	23	W	<25	50-60
Recall D10	AS3;CP2D	56704	1096	1	37	297000	M	31	OTHER	0.128884	16.6357	NA	177	70	25.3941	10	NonW	25-30	30-40
Recall D42	AS3;CP2D	228416	983	1	601	114000	M	31	OTHER	0.128884	16.6357	NA	177	70	25.3941	42	NonW	25-30	30-40
Recall D23	AS3;CP2D	75944	833	0	23	1010000	M	31	OTHER	0.128884	16.6357	NA	177	70	25.3941	23	NonW	25-30	30-40
Recall D23	AS3;CP2D	321712	489	4	50	112000	M	75	HIGH	0.335446	25.1015	14.4641	285	70	40.8888	23	NonW	>30	>70
Recall D10	AS3;CP2D	341448	433	4	59	108000	M	75	HIGH	0.335446	25.1015	14.4641	285	70	40.8888	10	NonW	>30	>70
Recall D42	AS3;CP2D	359976	251	4	102	123000	M	75	HIGH	0.335446	25.1015	14.4641	285	70	40.8888	42	NonW	>30	>70
Recall D23	AS1;CPD	270680	903	1	185	173000	F	63	CAUCASIAN	0.441513	58.5633	26.0616	235	65	39.1018	23	W	>30	60-70
Recall D10	AS1;CPD	136656	708	2	90	154000	F	63	CAUCASIAN	0.441513	58.5633	26.0616	235	65	39.1018	10	W	>30	60-70
Recall D42	AS1;CPD	374408	806	17	1146	296000	F	63	CAUCASIAN	0.441513	58.5633	26.0616	235	65	39.1018	42	W	>30	60-70
Recall D23	AS1;CPD	226872	588	0	82	383000	M	63	CAUCASIAN	0.180421	1.48394	25.234	180	72	24.4097	23	W	<25	60-70
Recall D10	AS1;CPD	44216	325	0	41	327000	M	63	CAUCASIAN	0.180421	1.48394	25.234	180	72	24.4097	10	W	<25	60-70
Recall D42	AS1;CPD	260248	360	7	376	499000	M	63	CAUCASIAN	0.180421	1.48394	25.234	180	72	24.4097	42	W	<25	60-70
Recall D10	AS3;CP2D	310456	376	0	29	256000	M	43	ASIAN	0.481591	51.4171	31.4194	147	61	27.7724	10	NonW	25-30	40-50
Recall D42	AS3;CP2D	274200	133	0	6	766000	M	43	ASIAN	0.481591	51.4171	31.4194	147	61	27.7724	42	NonW	25-30	40-50
Recall D23	AS3;CP2D	506352	274	0	27	627000	M	43	ASIAN	0.481591	51.4171	31.4194	147	61	27.7724	23	NonW	25-30	40-50
Recall D42	AS3;CP2D	416488	282	1	84	2910000	F	34	ASIAN	0.222944	8.5553	NA	130	62	23.7747	42	NonW	<25	30-40
Recall D23	AS3;CP2D	544064	428	0	59	1470000	F	34	ASIAN	0.222944	8.5553	NA	130	62	23.7747	23	NonW	<25	30-40
Recall D10	AS3;CP2D	515800	521	1	66	1020000	F	34	ASIAN	0.222944	8.5553	NA	130	62	23.7747	10	NonW	<25	30-40
Recall D10	AS1;CPD	56440	837	1	40	116000	F	57	CAUCASIAN	0.231517	51.7828	48.7155	150	64	25.7446	10	W	25-30	50-60
Recall D42	AS1;CPD	220496	578	0	233	40500	F	57	CAUCASIAN	0.231517	51.7828	48.7155	150	64	25.7446	42	W	25-30	50-60
Recall D23	AS1;CPD	113832	707	0	74	25200	F	57	CAUCASIAN	0.231517	51.7828	48.7155	150	64	25.7446	23	W	25-30	50-60
Recall D42	AS1;CPD	404768	394	1	288	197000	M	81	CAUCASIAN	0.794574	51.6595	31.3371	170	68	25.8456	42	W	25-30	>70
Recall D23	AS1;CPD	173976	316	0	60	180000	M	81	CAUCASIAN	0.794574	51.6595	31.3371	170	68	25.8456	23	W	25-30	>70
Recall D10	AS1;CPD	74968	390	0	27	115000	M	81	CAUCASIAN	0.794574	51.6595	31.3371	170	68	25.8456	10	W	25-30	>70
Recall D23	AS1;CPD	63272	163	0	201	505000	F	60	CAUCASIAN	0.126122	42.2901	NA	198	68	30.1025	23	W	>30	50-60
Recall D42	AS1;CPD	166720	193	0	149	497000	F	60	CAUCASIAN	0.126122	42.2901	NA	198	68	30.1025	42	W	>30	50-60
Recall D10	AS1;CPD	14280	144	0	37	407000	F	60	CAUCASIAN	0.126122	42.2901	NA	198	68	30.1025	10	W	>30	50-60
Recall D23	AS3;CP2D	292800	2134	3	43	128000	M	53	CAUCASIAN	0.241986	25.3995	12.0419	150	69	22.1487	23	W	<25	50-60
Recall D42	AS3;CP2D	427416	1233	0	79	208000	M	53	CAUCASIAN	0.241986	25.3995	12.0419	150	69	22.1487	42	W	<25	50-60
Recall D10	AS3;CP2D	221408	2699	3	49	98500	M	53	CAUCASIAN	0.241986	25.3995	12.0419	150	69	22.1487	10	W	<25	50-60
Recall D42	AS1;CPD	243840	158	1	236	1090000	M	71	HIGH	0.575971	47.4679	NA	210	72	28.478	42	NonW	25-30	>70
Recall D23	AS1;CPD	192664	206	0	31	621000	M	71	HIGH	0.575971	47.4679	NA	210	72	28.478	23	NonW	25-30	>70
Recall D10	AS1;CPD	150480	169	1	432	1860000	M	71	HIGH	0.575971	47.4679	NA	210	72	28.478	10	NonW	25-30	>70
Recall D42	AS3;CP2D	230496	188	0	91	246000	F	57	HIGH	0.206561	22.5196	13.9595	190	67	29.755	42	NonW	25-30	50-60
Recall D10	AS3;CP2D	112640	203	0	15	82200	F	57	HIGH	0.206561	22.5196	13.9595	190	67	29.755	10	NonW	25-30	50-60
Recall D23	AS3;CP2D	118128	150	0	17	135000	F	57	HIGH	0.206561	22.5196	13.9595	190	67	29.755	23	NonW	25-30	50-60
Recall D42	AS3;CP2D	285432	718	1	67	69400	M	54	CAUCASIAN	0.228482	41.1888	10.3262	210	72	28.478	42	W	25-30	50-60
Recall D23	AS3;CP2D	262216	684	0	90	46900	M	54	CAUCASIAN	0.228482	41.1888	10.3262	210	72	28.478	23	W	25-30	50-60
Recall D10	AS3;CP2D	278536	693	0	37	10400	M	54	CAUCASIAN	0.228482	41.1888	10.3262	210	72	28.478	10	W	25-30	50-60
Recall D42	AS3;CP2D	473048	207	0	198	1060000	F	50	ASIAN	0.185028	67.9113	NA	132	62	24.1405	42	NonW	<25	40-50
Recall D23	AS3;CP2D	291608	230	0	141	694000	F	50	ASIAN	0.185028	67.9113	NA	132	62	24.1405	23	NonW	<25	40-50
Recall D10	AS3;CP2D	163656	175	0	152	398000	F	50	ASIAN	0.185028	67.9113	NA	132	62	24.1405	10	NonW	<25	40-50
Recall D10	AS3;CP2D	44496	334	0	373	152000	M	66	CAUCASIAN	0.367748	54.843	32.314	205	74	26.3176	10	W	25-30	60-70
Recall D23	AS3;CP2D	70008	311	1	163	267000	M	66	CAUCASIAN	0.367748	54.843	32.314	205	74	26.3176	23	W	25-30	60-70
Recall D42	AS3;CP2D	155288	287	1	134	361000	M	66	CAUCASIAN	0.367748	54.843	32.314	205	74	26.3176	42	W	25-30	60-70
Recall D23	AS1;CPD	454512	701	616	2810	1950000	M	29	CAUCASIAN	0.738559	31.4075	47.4588	200	70	28.6939	23	W	25-30	20-30
Recall D42	AS1;CPD	443776	660	989	5042	3260000	M	29	CAUCASIAN	0.738559	31.4075	47.4588	200	70	28.6939	42	W	25-30	20-30
Recall D10	AS1;CPD	382232	839	229	1696	1400000	M	29	CAUCASIAN	0.738559	31.4075	47.4588	200	70	28.6939	10	W	25-30	20-30
Recall D10	AS1;CPD	55912	351	1	67	189000	M	59	CAUCASIAN	0.431247	61.2755	37.1299	237	75	29.6197	10	W	25-30	50-60
Recall D42	AS1;CPD	302528	348	2	645	56000	M	59	CAUCASIAN	0.431247	61.2755	37.1299	237	75	29.6197	42	W	25-30	50-60
Recall D23	AS1;CPD	162448	284	1	92	56400	M	59	CAUCASIAN	0.431247	61.2755	37.1299	237	75	29.6197	23	W	25-30	50-60
Recall D42	AS3;CP2D	482816	287	0	86	620000	M	29	CAUCASIAN	0.148334	25.8134	NA	180	64	30.8936	42	W	>30	20-30
Recall D23	AS3;CP2D	495720	386	0	81	504000	M	29	CAUCASIAN	0.148334	25.8134	NA	180	64	30.8936	23	W	>30	20-30
Recall D10	AS3;CP2D	227200	311	0	64	285000	M	29	CAUCASIAN	0.148334	25.8134	NA	180	64	30.8936	10	W	>30	20-30
Recall D10	AS1;CPD	272712	1248	0	484	782000	M	58	HIGH	0.439224	15.9939	18.7688	184	67	28.8153	10	NonW	25-30	50-60
Recall D42	AS1;CPD	316608	478	11	994	2110000	M	58	HIGH	0.439224	15.9939	18.7688	184	67	28.8153	42	NonW	25-30	50-60
Recall D23	AS1;CPD	360632	892	0	838	1940000	M	58	HIGH	0.439224	15.9939	18.7688	184	67	28.8153	23	NonW	25-30	50-60
Recall D23	AS1;CPD	247608	392	2	110	488000	M	60	HIGH	1.34539	45.1256	30.1993	230	66	37.1189	23	NonW	>30	50-60
Recall D10	AS1;CPD	160376	638	1	40	429000	M	60	HIGH	1.34539	45.1256	30.1993	230	66	37.1189	10	NonW	>30	50-60
Recall D42	AS1;CPD	285152	446	7	1751	1180000	M	60	HIGH	1.34539	45.1256	30.1993	230	66	37.1189	42	NonW	>30	50-60
Recall D42	AS1;CPD	227456	839	1	171	68500	F	64	HIGH	0.15591	25.8937	NA	127	64	21.7971	42	NonW	<25	60-70
Recall D23	AS1;CPD	130208	1084	0	29	57500	F	64	HIGH	0.15591	25.8937	NA	127	64	21.7971	23	NonW	<25	60-70
Recall D10	AS1;CPD	48096	839	1	27	43300	F	64	HIGH	0.15591	25.8937	NA	127	64	21.7971	10	NonW	<25	60-70
Recall D23	AS3;CP2D	124400	267	1	119	545000	M	27	OTHER	0.163755	33.395	35.3058	185	69	27.3167	23	NonW	25-30	20-30
Recall D10	AS3;CP2D	56448	236	0	165	370000	M	27	OTHER	0.163755	33.395	35.3058	185	69	27.3167	10	NonW	25-30	20-30
Recall D42	AS3;CP2D	306256	263	0	246	524000	M	27	OTHER	0.163755	33.395	35.3058	185	69	27.3167	42	NonW	25-30	20-30
Recall D42	AS1;CPD	190696	1088	1	132	118000	F	40	CAUCASIAN	0.592151	41.8771	32.8549	170	63	30.1109	42	W	>30	30-40
Recall D23	AS1;CPD	92032	957	0	88	133000	F	40	CAUCASIAN	0.592151	41.8771	32.8549	170	63	30.1109	23	W	>30	30-40
Recall D10	AS1;CPD	80536	1041	1	56	89000	F	40	CAUCASIAN	0.592151	41.8771	32.8549	170	63	30.1109	10	W	>30	30-40
Recall D10	AS3;CP2D	80776	482	1	160	322000	F	34	HISPANIC	0.422925	32.8962	9.64809	138	64	23.6851	10	NonW	<25	30-40
Recall D23	AS3;CP2D	216720	626	6	1230	1530000	F	34	HISPANIC	0.422925	32.8962	9.64809	138	64	23.6851	23	NonW	<25	30-40
Recall D42	AS3;CP2D	256456	499	1	192	794000	F	34	HISPANIC	0.422925	32.8962	9.64809	138	64	23.6851	42	NonW	<25	30-40
Recall D42	AS3;CP2D	383376	311	0	230	1230000	F	64	CAUCASIAN	0.320007	72.0014	NA	205	68	31.1667	42	W	>30	60-70
Recall D23	AS3;CP2D	216240	242	0	129	843000	F	64	CAUCASIAN	0.320007	72.0014	NA	205	68	31.1667	23	W	>30	60-70
Recall D10	AS3;CP2D	155792	385	1	112	816000	F	64	CAUCASIAN	0.320007	72.0014	NA	205	68	31.1667	10	W	>30	60-70
Recall D23	AS1;CPD	226256	365	0	76	182000	M	56	HIGH	0.734604	31.5646	44.2675	195	66	31.4704	23	NonW	>30	50-60
Recall D42	AS1;CPD	414480	333	0	632	416000	M	56	HIGH	0.734604	31.5646	44.2675	195	66	31.4704	42	NonW	>30	50-60
Recall D42	AS3;CP2D	100832	142	2	21	150000	M	57	HIGH	0.202131	25.6974	9.41789	130	68	19.7643	42	NonW	<25	50-60
Recall D10	AS3;CP2D	35632	154	0	15	45800	M	57	HIGH	0.202131	25.6974	9.41789	130	68	19.7643	10	NonW	<25	50-60
Recall D23	AS3;CP2D	80728	192	0	9	79400	M	57	HIGH	0.202131	25.6974	9.41789	130	68	19.7643	23	NonW	<25	50-60
Recall D23	AS1;CPD	1098248	226	3	563	1400000	M	30	HIGH	0.617539	51.2897	49.8534	175	67	27.4059	23	NonW	25-30	20-30
Recall D42	AS1;CPD	1213456	272	3	513	1300000	M	30	HIGH	0.617539	51.2897	49.8534	175	67	27.4059	42	NonW	25-30	20-30
Recall D10	AS1;CPD	1197320	203	0	26	361000	M	30	HIGH	0.617539	51.2897	49.8534	175	67	27.4059	10	NonW	25-30	20-30
Recall D10	AS1;CPD	112648	659	0	119	77200	F	57	CAUCASIAN	1.08827	24.3308	38.2407	160	62	29.2612	10	W	25-30	50-60
Recall D42	AS1;CPD	182632	651	2	794	47400	F	57	CAUCASIAN	1.08827	24.3308	38.2407	160	62	29.2612	42	W	25-30	50-60
Recall D23	AS1;CPD	133416	700	0	116	135000	F	57	CAUCASIAN	1.08827	24.3308	38.2407	160	62	29.2612	23	W	25-30	50-60
Recall D23	AS3;CP2D	323440	239	0	19	174000	M	80	CAUCASIAN	0.602519	29.173	24.2538	149	69	22.0011	23	W	<25	>70
Recall D10	AS3;CP2D	414880	295	0	22	150000	M	80	CAUCASIAN	0.602519	29.173	24.2538	149	69	22.0011	10	W	<25	>70
Recall D42	AS3;CP2D	450312	301	0	32	231000	M	80	CAUCASIAN	0.602519	29.173	24.2538	149	69	22.0011	42	W	<25	>70
Recall D42	AS1;CPD	287552	1092	3	173	389000	M	30	AFRAMRCN	0.356838	0.289446	55.0197	172	69	25.3972	42	NonW	25-30	20-30
Recall D10	AS1;CPD	97304	843	0	33	133000	M	30	AFRAMRCN	0.356838	0.289446	55.0197	172	69	25.3972	10	NonW	25-30	20-30
Recall D23	AS1;CPD	143760	823	0	56	163000	M	30	AFRAMRCN	0.356838	0.289446	55.0197	172	69	25.3972	23	NonW	25-30	20-30
Recall D10	AS1;CPD	146688	474	0	54	148000	M	27	AFRAMRCN	1.02311	22.9736	53.1554	220	71	30.6804	10	NonW	>30	20-30
Recall D42	AS1;CPD	461768	382	3	390	472000	M	27	AFRAMRCN	1.02311	22.9736	53.1554	220	71	30.6804	42	NonW	>30	20-30
Recall D23	AS1;CPD	283496	418	1	213	1370000	M	27	AFRAMRCN	1.02311	22.9736	53.1554	220	71	30.6804	23	NonW	>30	20-30
Recall D42	AS3;CP2D	442320	277	1	108	156000	M	50	CAUCASIAN	0.623842	53.8004	30.612	170	68	25.8456	42	W	25-30	40-50
Recall D10	AS3;CP2D	212312	256	1	75	79600	M	50	CAUCASIAN	0.623842	53.8004	30.612	170	68	25.8456	10	W	25-30	40-50
Recall D23	AS3;CP2D	288272	253	0	73	85100	M	50	CAUCASIAN	0.623842	53.8004	30.612	170	68	25.8456	23	W	25-30	40-50
Recall D42	AS1;CPD	512840	1844	4	1226	93900	F	60	AFRAMRCN	0.568178	30.3411	53.3626	242	65	40.2665	42	NonW	>30	50-60
Recall D23	AS1;CPD	372096	2142	1	528	107000	F	60	AFRAMRCN	0.568178	30.3411	53.3626	242	65	40.2665	23	NonW	>30	50-60
Recall D10	AS1;CPD	257888	2188	0	360	46600	F	60	AFRAMRCN	0.568178	30.3411	53.3626	242	65	40.2665	10	NonW	>30	50-60
Recall D23	AS3;CP2D	257312	216	0	77	35200	M	20	HIGH	0.738582	16.1642	30.2083	210	65	34.942	23	NonW	>30	<20
Recall D42	AS3;CP2D	468896	251	2	47	40300	M	20	HIGH	0.738582	16.1642	30.2083	210	65	34.942	42	NonW	>30	<20
Recall D10	AS3;CP2D	116632	225	0	65	43800	M	20	HIGH	0.738582	16.1642	30.2083	210	65	34.942	10	NonW	>30	<20
Recall D10	AS3;CP2D	402416	273	4	349	690000	M	41	CAUCASIAN	0.807319	34.3926	36.8471	265	74	34.0203	10	W	>30	40-50
Recall D42	AS3;CP2D	324864	169	17	634	1420000	M	41	CAUCASIAN	0.807319	34.3926	36.8471	265	74	34.0203	42	W	>30	40-50
Recall D23	AS3;CP2D	407256	209	4	393	890000	M	41	CAUCASIAN	0.807319	34.3926	36.8471	265	74	34.0203	23	W	>30	40-50
Recall D10	AS1;CPD	202856	883	0	176	338000	M	71	HIGH	0.553103	25.4941	44.1445	190	72	25.7658	10	NonW	25-30	>70
Recall D42	AS1;CPD	215184	468	2	370	644000	M	71	HIGH	0.553103	25.4941	44.1445	190	72	25.7658	42	NonW	25-30	>70
Recall D23	AS1;CPD	246680	855	3	338	466000	M	71	HIGH	0.553103	25.4941	44.1445	190	72	25.7658	23	NonW	25-30	>70
Recall D23	AS1;CPD	320200	1421	0	72	753000	M	37	CAUCASIAN	0.545166	17.5449	34.4085	155	69	22.887	23	W	<25	30-40
Recall D42	AS1;CPD	628808	1045	0	85	1780000	M	37	CAUCASIAN	0.545166	17.5449	34.4085	155	69	22.887	42	W	<25	30-40
Recall D10	AS1;CPD	187272	1451	0	23	592000	M	37	CAUCASIAN	0.545166	17.5449	34.4085	155	69	22.887	10	W	<25	30-40
Recall D23	AS3;CP2D	387096	547	111	9217	3340000	M	37	ASIAN	0.458673	8.75482	47.0921	160	65	26.6225	23	NonW	25-30	30-40
Recall D42	AS3;CP2D	512480	438	2	88	775000	M	37	ASIAN	0.458673	8.75482	47.0921	160	65	26.6225	42	NonW	25-30	30-40
Recall D10	AS3;CP2D	259232	480	0	146	NA	M	37	ASIAN	0.458673	8.75482	47.0921	160	65	26.6225	10	NonW	25-30	30-40
Recall D42	AS3;CP2D	445992	277	2	194	670000	F	60	CAUCASIAN	0.695464	55.242	NA	115	61	21.7267	42	W	<25	50-60
Recall D10	AS3;CP2D	173952	254	0	185	355000	F	60	CAUCASIAN	0.695464	55.242	NA	115	61	21.7267	10	W	<25	50-60
Recall D23	AS3;CP2D	259696	203	1	218	855000	F	60	CAUCASIAN	0.695464	55.242	NA	115	61	21.7267	23	W	<25	50-60
Recall D10	AS3;CP2D	114848	343	0	280	90300	M	28	HISPANIC	0.227616	51.95	12.368	155	72	21.0195	10	NonW	<25	20-30
Recall D23	AS3;CP2D	137152	256	1	243	131000	M	28	HISPANIC	0.227616	51.95	12.368	155	72	21.0195	23	NonW	<25	20-30
Recall D42	AS3;CP2D	250848	277	0	203	224000	M	28	HISPANIC	0.227616	51.95	12.368	155	72	21.0195	42	NonW	<25	20-30
Recall D23	AS3;CP2D	237960	297	0	53	89200	F	59	CAUCASIAN	0.154516	25.3995	30.5111	130	63	23.026	23	W	<25	50-60
Recall D42	AS3;CP2D	334600	253	0	34	160000	F	59	CAUCASIAN	0.154516	25.3995	30.5111	130	63	23.026	42	W	<25	50-60
Recall D10	AS3;CP2D	145160	309	0	40	62300	F	59	CAUCASIAN	0.154516	25.3995	30.5111	130	63	23.026	10	W	<25	50-60
Recall D42	AS3;CP2D	230088	221	2	251	286000	M	60	CAUCASIAN	0.88371	14.8732	20.1159	145	70	20.8031	42	W	<25	50-60
Recall D10	AS3;CP2D	169424	191	9	86	171000	M	60	CAUCASIAN	0.88371	14.8732	20.1159	145	70	20.8031	10	W	<25	50-60
Recall D23	AS3;CP2D	161880	219	0	54	223000	M	60	CAUCASIAN	0.88371	14.8732	20.1159	145	70	20.8031	23	W	<25	50-60
Recall D23	AS1;CPD	204784	824	1	661	386000	M	51	HIGH	0.180916	7.27817	42.4055	225	72	30.5122	23	NonW	>30	50-60
Recall D10	AS1;CPD	49928	513	0	50	107000	M	51	HIGH	0.180916	7.27817	42.4055	225	72	30.5122	10	NonW	>30	50-60
Recall D42	AS1;CPD	483608	544	0	3	292000	M	51	HIGH	0.180916	7.27817	42.4055	225	72	30.5122	42	NonW	>30	50-60
Recall D23	AS1;CPD	91624	387	1	56	99400	F	55	CAUCASIAN	0.157292	9.7438	28.027	115	63	20.3691	23	W	<25	50-60
Recall D42	AS1;CPD	197896	325	0	164	96500	F	55	CAUCASIAN	0.157292	9.7438	28.027	115	63	20.3691	42	W	<25	50-60
Recall D10	AS1;CPD	31056	289	1	30	57700	F	55	CAUCASIAN	0.157292	9.7438	28.027	115	63	20.3691	10	W	<25	50-60
Recall D10	AS3;CP2D	52224	214	0	217	1070000	F	37	CAUCASIAN	0.412277	9.7524	30.5913	131	61	24.7495	10	W	<25	30-40
Recall D23	AS3;CP2D	161672	236	1	149	1020000	F	37	CAUCASIAN	0.412277	9.7524	30.5913	131	61	24.7495	23	W	<25	30-40
Recall D42	AS3;CP2D	353896	249	0	162	1590000	F	37	CAUCASIAN	0.412277	9.7524	30.5913	131	61	24.7495	42	W	<25	30-40
Recall D10	AS1;CPD	57888	219	0	22	112000	M	60	HIGH	0.25915	16.8941	53.9911	222	63	39.3212	10	NonW	>30	50-60
Recall D42	AS1;CPD	417872	234	1	162	233000	M	60	HIGH	0.25915	16.8941	53.9911	222	63	39.3212	42	NonW	>30	50-60
Recall D23	AS1;CPD	269520	259	0	80	211000	M	60	HIGH	0.25915	16.8941	53.9911	222	63	39.3212	23	NonW	>30	50-60
Recall D10	AS3;CP2D	194752	3770	2	48	114000	M	56	HIGH	0.285486	26.9883	13.9595	165	69	24.3636	10	NonW	<25	50-60
Recall D42	AS3;CP2D	404344	654	6	111	228000	M	56	HIGH	0.285486	26.9883	13.9595	165	69	24.3636	42	NonW	<25	50-60
Recall D23	AS3;CP2D	226400	1940	1	79	179000	M	56	HIGH	0.285486	26.9883	13.9595	165	69	24.3636	23	NonW	<25	50-60
Recall D10	AS3;CP2D	196880	653	3	99	256000	M	47	HISPANIC	0.529211	40.593	53.5218	294	66	47.4477	10	NonW	>30	40-50
Recall D23	AS3;CP2D	276680	698	2	82	409000	M	47	HISPANIC	0.529211	40.593	53.5218	294	66	47.4477	23	NonW	>30	40-50
Recall D42	AS3;CP2D	455232	586	2	105	356000	M	47	HISPANIC	0.529211	40.593	53.5218	294	66	47.4477	42	NonW	>30	40-50
Recall D42	AS1;CPD	318960	412	2	205	18400	F	55	CAUCASIAN	0.642855	30.2085	50.8878	135	67	21.1417	42	W	<25	50-60
Recall D23	AS1;CPD	271776	426	1	88	21600	F	55	CAUCASIAN	0.642855	30.2085	50.8878	135	67	21.1417	23	W	<25	50-60
Recall D10	AS1;CPD	165144	419	0	47	113000	F	55	CAUCASIAN	0.642855	30.2085	50.8878	135	67	21.1417	10	W	<25	50-60
Recall D10	AS1;CPD	212088	363	2	78	822000	M	66	CAUCASIAN	0.692141	44.879	43.0262	255	73	33.6395	10	W	>30	60-70
Recall D42	AS1;CPD	253272	242	1	1330	2450000	M	66	CAUCASIAN	0.692141	44.879	43.0262	255	73	33.6395	42	W	>30	60-70
Recall D23	AS1;CPD	200480	373	1	181	1100000	M	66	CAUCASIAN	0.692141	44.879	43.0262	255	73	33.6395	23	W	>30	60-70
Recall D42	AS3;CP2D	128560	142	0	77	43300	M	78	HIGH	0.169336	45.7568	27.8871	200	70	28.6939	42	NonW	25-30	>70
Recall D23	AS3;CP2D	95200	158	6	123	45700	M	78	HIGH	0.169336	45.7568	27.8871	200	70	28.6939	23	NonW	25-30	>70
Recall D42	AS1;CPD	231016	577	0	90	347000	M	25	CAUCASIAN	0.505872	58.44	46.026	183	65	30.4495	42	W	>30	20-30
Recall D10	AS1;CPD	95360	570	0	34	230000	M	25	CAUCASIAN	0.505872	58.44	46.026	183	65	30.4495	10	W	>30	20-30
Recall D23	AS1;CPD	138960	610	0	42	374000	M	25	CAUCASIAN	0.505872	58.44	46.026	183	65	30.4495	23	W	>30	20-30
Recall D10	AS3;CP2D	309736	241	0	96	330000	M	66	ASIAN	0.223519	30.8013	8.65079	182	71	25.3811	10	NonW	25-30	60-70
Recall D23	AS3;CP2D	281552	197	0	90	553000	M	66	ASIAN	0.223519	30.8013	8.65079	182	71	25.3811	23	NonW	25-30	60-70
Recall D42	AS3;CP2D	365408	211	0	71	508000	M	66	ASIAN	0.223519	30.8013	8.65079	182	71	25.3811	42	NonW	25-30	60-70
Recall D10	AS1;CPD	353200	397	23	3710	735000	F	60	HIGH	0.524255	24.8155	10.3793	120	62	21.9459	10	NonW	<25	50-60
Recall D23	AS1;CPD	297016	444	22	2283	510000	F	60	HIGH	0.524255	24.8155	10.3793	120	62	21.9459	23	NonW	<25	50-60
Recall D42	AS1;CPD	411856	584	34	3743	1210000	F	60	HIGH	0.524255	24.8155	10.3793	120	62	21.9459	42	NonW	<25	50-60
Recall D23	AS3;CP2D	152024	189	0	30	339000	M	39	HISPANIC	0.26266	23.5127	59.1736	203	67	31.7908	23	NonW	>30	30-40
Recall D42	AS3;CP2D	163224	178	1	58	611000	M	39	HISPANIC	0.26266	23.5127	59.1736	203	67	31.7908	42	NonW	>30	30-40
Recall D10	AS3;CP2D	140864	516	1	98	21700	M	39	HISPANIC	0.26266	23.5127	59.1736	203	67	31.7908	10	NonW	>30	30-40
Recall D23	AS1;CPD	222736	1045	7	479	249000	M	55	HIGH	0.370158	42.9434	54.3983	205	77	24.3068	23	NonW	<25	50-60
Recall D42	AS1;CPD	456992	1233	16	808	384000	M	55	HIGH	0.370158	42.9434	54.3983	205	77	24.3068	42	NonW	<25	50-60
Recall D10	AS1;CPD	89768	728	3	373	227000	M	55	HIGH	0.370158	42.9434	54.3983	205	77	24.3068	10	NonW	<25	50-60
Recall D10	AS1;CPD	72600	365	0	124	40900	M	41	HIGH	0.264744	61.653	41.9694	210	70	30.1286	10	NonW	>30	40-50
Recall D42	AS1;CPD	227000	359	0	585	73500	M	41	HIGH	0.264744	61.653	41.9694	210	70	30.1286	42	NonW	>30	40-50
Recall D23	AS1;CPD	115568	326	0	174	56000	M	41	HIGH	0.264744	61.653	41.9694	210	70	30.1286	23	NonW	>30	40-50
Recall D10	AS3;CP2D	302440	260	0	66	246000	M	46	HIGH	0.733555	53.0474	NA	186	69	27.4644	10	NonW	25-30	40-50
Recall D23	AS3;CP2D	425224	223	1	145	233000	M	46	HIGH	0.733555	53.0474	NA	186	69	27.4644	23	NonW	25-30	40-50
Recall D42	AS3;CP2D	591368	223	3	238	763000	M	46	HIGH	0.733555	53.0474	NA	186	69	27.4644	42	NonW	25-30	40-50
Recall D42	AS1;CPD	427896	401	0	67	583000	F	64	CAUCASIAN	0.337927	29.7154	55.3358	200	69	29.5316	42	W	25-30	60-70
Recall D23	AS1;CPD	240584	438	0	49	225000	F	64	CAUCASIAN	0.337927	29.7154	55.3358	200	69	29.5316	23	W	25-30	60-70
Recall D10	AS1;CPD	378496	518	0	136	137000	F	64	CAUCASIAN	0.337927	29.7154	55.3358	200	69	29.5316	10	W	25-30	60-70
Recall D10	AS3;CP2D	417616	533	0	100	2210000	F	52	CAUCASIAN	0.466486	35.2851	57.4019	180	62	32.9188	10	W	>30	50-60
Recall D23	AS3;CP2D	502696	729	0	188	2780000	F	52	CAUCASIAN	0.466486	35.2851	57.4019	180	62	32.9188	23	W	>30	50-60
Recall D42	AS3;CP2D	379848	529	0	207	3130000	F	52	CAUCASIAN	0.466486	35.2851	57.4019	180	62	32.9188	42	W	>30	50-60
Recall D23	AS3;CP2D	243816	282	0	141	265000	M	28	ASIAN	0.46809	37.4153	58.2653	167	68	25.3895	23	NonW	25-30	20-30
Recall D10	AS3;CP2D	193200	321	0	366	32900	M	28	ASIAN	0.46809	37.4153	58.2653	167	68	25.3895	10	NonW	25-30	20-30
Recall D42	AS3;CP2D	329416	349	3	222	370000	M	28	ASIAN	0.46809	37.4153	58.2653	167	68	25.3895	42	NonW	25-30	20-30
Recall D42	AS1;CPD	350704	354	1	322	512000	F	39	CAUCASIAN	0.800975	29.099	42.4055	220	70	31.5633	42	W	>30	30-40
Recall D23	AS1;CPD	135856	285	0	75	167000	F	39	CAUCASIAN	0.800975	29.099	42.4055	220	70	31.5633	23	W	>30	30-40
Recall D10	AS1;CPD	47080	275	0	17	98100	F	39	CAUCASIAN	0.800975	29.099	42.4055	220	70	31.5633	10	W	>30	30-40
Recall D42	AS3;CP2D	439360	305	1	259	533000	M	37	HIGH	0.279602	9.25361	NA	184	70	26.3984	42	NonW	25-30	30-40
Recall D23	AS3;CP2D	194544	253	0	124	6830000	M	37	HIGH	0.279602	9.25361	NA	184	70	26.3984	23	NonW	25-30	30-40
Recall D10	AS3;CP2D	126872	259	0	118	947000	M	37	HIGH	0.279602	9.25361	NA	184	70	26.3984	10	NonW	25-30	30-40
Recall D10	AS1;CPD	58256	384	0	23	85500	F	65	CAUCASIAN	0.588601	49.5637	22.9583	133	64	22.8269	10	W	<25	60-70
Recall D23	AS1;CPD	144968	418	0	72	142000	F	65	CAUCASIAN	0.588601	49.5637	22.9583	133	64	22.8269	23	W	<25	60-70
Recall D42	AS1;CPD	262824	914	2	370	137000	F	65	CAUCASIAN	0.588601	49.5637	22.9583	133	64	22.8269	42	W	<25	60-70
Recall D10	AS1;CPD	181480	279	0	39	129000	M	64	HIGH	0.320466	29.962	15.407	290	67	45.4155	10	NonW	>30	60-70
Recall D42	AS1;CPD	633656	309	2	320	114000	M	64	HIGH	0.320466	29.962	15.407	290	67	45.4155	42	NonW	>30	60-70
Recall D23	AS1;CPD	300688	315	0	70	94900	M	64	HIGH	0.320466	29.962	15.407	290	67	45.4155	23	NonW	>30	60-70
Recall D42	AS1;CPD	315632	648	0	206	265000	F	80	HIGH	1.25662	16.8941	32.5784	175	63	30.9965	42	NonW	>30	>70
Recall D10	AS1;CPD	94824	679	0	77	166000	F	80	HIGH	1.25662	16.8941	32.5784	175	63	30.9965	10	NonW	>30	>70
Recall D42	AS1;CPD	189304	367	0	112	248000	M	75	CAUCASIAN	0.1543	22.4418	NA	146	70	20.9465	42	W	<25	>70
Recall D23	AS1;CPD	78568	314	1	58	226000	M	75	CAUCASIAN	0.1543	22.4418	NA	146	70	20.9465	23	W	<25	>70
Recall D42	AS1;CPD	278456	561	5	664	215000	M	68	HIGH	0.498934	76.3158	20.5791	140	63	24.7972	42	NonW	<25	60-70
Recall D23	AS1;CPD	208208	382	3	89	133000	M	68	HIGH	0.498934	76.3158	20.5791	140	63	24.7972	23	NonW	<25	60-70
Recall D10	AS1;CPD	135520	435	2	110	112000	M	68	HIGH	0.498934	76.3158	20.5791	140	63	24.7972	10	NonW	<25	60-70
Recall D23	AS3;CP2D	137880	228	0	34	116000	M	51	CAUCASIAN	0.283115	53.7011	31.1166	220	69	32.4848	23	W	>30	50-60
Recall D42	AS3;CP2D	112232	170	0	30	104000	M	51	CAUCASIAN	0.283115	53.7011	31.1166	220	69	32.4848	42	W	>30	50-60
Recall D10	AS3;CP2D	37200	161	0	12	78200	M	51	CAUCASIAN	0.283115	53.7011	31.1166	220	69	32.4848	10	W	>30	50-60
Recall D10	AS1;CPD	259552	315	0	9	112000	M	67	HIGH	0.781099	29.8387	15.7173	195	64	33.468	10	NonW	>30	60-70
Recall D42	AS1;CPD	470936	328	1	313	522000	M	67	HIGH	0.781099	29.8387	15.7173	195	64	33.468	42	NonW	>30	60-70
Recall D23	AS1;CPD	423632	341	0	45	191000	M	67	HIGH	0.781099	29.8387	15.7173	195	64	33.468	23	NonW	>30	60-70
Recall D42	AS3;CP2D	300016	172	0	142	178000	M	49	AFRAMRCN	0.247373	4.14838	60.1829	235	72	31.8682	42	NonW	>30	40-50
Recall D10	AS3;CP2D	126184	136	0	130	115000	M	49	AFRAMRCN	0.247373	4.14838	60.1829	235	72	31.8682	10	NonW	>30	40-50
Recall D23	AS3;CP2D	231072	177	0	114	102000	M	49	AFRAMRCN	0.247373	4.14838	60.1829	235	72	31.8682	23	NonW	>30	40-50
Recall D42	AS1;CPD	282360	543	1	289	87200	M	49	HIGH	0.709462	31.4413	44.3709	120	66	19.3664	42	NonW	<25	40-50
Recall D23	AS1;CPD	133120	466	0	99	63500	M	49	HIGH	0.709462	31.4413	44.3709	120	66	19.3664	23	NonW	<25	40-50
Recall D10	AS1;CPD	60920	360	2	61	39800	M	49	HIGH	0.709462	31.4413	44.3709	120	66	19.3664	10	NonW	<25	40-50
Recall D10	AS1;CPD	80568	747	9	151	467000	F	61	AFRAMRCN	0.150492	6.88143	32.5442	190	67	29.755	10	NonW	25-30	60-70
Recall D42	AS1;CPD	354696	1209	10	478	540000	F	61	AFRAMRCN	0.150492	6.88143	32.5442	190	67	29.755	42	NonW	25-30	60-70
Recall D23	AS1;CPD	165296	1090	3	208	1350	F	61	AFRAMRCN	0.150492	6.88143	32.5442	190	67	29.755	23	NonW	25-30	60-70
Recall D42	AS1;CPD	596968	488	0	135	63800	M	42	CAUCASIAN	0.805916	48.3721	28.9191	265	68	40.2887	42	W	>30	40-50
Recall D10	AS1;CPD	274408	839	0	81	67700	M	42	CAUCASIAN	0.805916	48.3721	28.9191	265	68	40.2887	10	W	>30	40-50
Recall D23	AS1;CPD	414176	700	0	103	56900	M	42	CAUCASIAN	0.805916	48.3721	28.9191	265	68	40.2887	23	W	>30	40-50
Recall D10	AS1;CPD	317688	1395	0	85	320000	F	56	CAUCASIAN	0.333343	22.8767	15.8688	165	65	27.4544	10	W	25-30	50-60
Recall D23	AS1;CPD	556288	1241	2	300	865000	F	56	CAUCASIAN	0.333343	22.8767	15.8688	165	65	27.4544	23	W	25-30	50-60
Recall D42	AS1;CPD	414928	826	7	557	1120000	F	56	CAUCASIAN	0.333343	22.8767	15.8688	165	65	27.4544	42	W	25-30	50-60
Recall D23	AS1;CPD	441504	370	2	116	335000	F	73	HIGH	0.942725	16.7708	38.5781	168	60	32.8067	23	NonW	>30	>70
Recall D42	AS1;CPD	517168	304	1	470	716000	F	73	HIGH	0.942725	16.7708	38.5781	168	60	32.8067	42	NonW	>30	>70
Recall D10	AS1;CPD	128400	253	1	27	123000	F	73	HIGH	0.942725	16.7708	38.5781	168	60	32.8067	10	NonW	>30	>70
Recall D23	AS1;CPD	269792	859	0	710	425000	F	33	CAUCASIAN	0.128951	3.4885	47.4588	140	65	23.2947	23	W	<25	30-40
Recall D42	AS1;CPD	366120	903	1	1244	570000	F	33	CAUCASIAN	0.128951	3.4885	47.4588	140	65	23.2947	42	W	<25	30-40
Recall D10	AS1;CPD	220480	1236	0	418	249000	F	33	CAUCASIAN	0.128951	3.4885	47.4588	140	65	23.2947	10	W	<25	30-40
Recall D23	AS3;CP2D	198456	241	0	38	503000	M	20	OTHER	0.615883	37.7132	33.337	165	71	23.0103	23	NonW	<25	<20
Recall D42	AS3;CP2D	330872	229	0	108	576000	M	20	OTHER	0.615883	37.7132	33.337	165	71	23.0103	42	NonW	<25	<20
Recall D10	AS3;CP2D	176192	219	0	34	293000	M	20	OTHER	0.615883	37.7132	33.337	165	71	23.0103	10	NonW	<25	<20
Recall D42	AS1;CPD	199600	369	2	253	330000	M	51	CAUCASIAN	0.71839	39.8245	37.9575	352	71	49.0887	42	W	>30	50-60
Recall D10	AS1;CPD	55968	411	0	104	214000	M	51	CAUCASIAN	0.71839	39.8245	37.9575	352	71	49.0887	10	W	>30	50-60
Recall D10	AS3;CP2D	108832	4284	3	41	190000	M	51	CAUCASIAN	0.16256	52.6088	NA	175	68	26.6058	10	W	25-30	50-60
Recall D42	AS3;CP2D	322512	1627	4	118	141000	M	51	CAUCASIAN	0.16256	52.6088	NA	175	68	26.6058	42	W	25-30	50-60
Recall D23	AS3;CP2D	155360	1828	2	44	168000	M	51	CAUCASIAN	0.16256	52.6088	NA	175	68	26.6058	23	W	25-30	50-60
Recall D42	AS3;CP2D	249336	451	2	277	219000	M	49	CAUCASIAN	0.320641	25.0154	65.9501	158	70	22.6682	42	W	<25	40-50
Recall D10	AS3;CP2D	57904	348	0	120	97900	M	49	CAUCASIAN	0.320641	25.0154	65.9501	158	70	22.6682	10	W	<25	40-50
Recall D23	AS3;CP2D	120432	382	0	164	150000	M	49	CAUCASIAN	0.320641	25.0154	65.9501	158	70	22.6682	23	W	<25	40-50
Recall D42	AS1;CPD	369440	417	4	114	442000	M	66	CAUCASIAN	0.351251	10.2369	NA	240	75	29.9947	42	W	25-30	60-70
Recall D10	AS1;CPD	104176	347	2	52	264000	M	66	CAUCASIAN	0.351251	10.2369	NA	240	75	29.9947	10	W	25-30	60-70
Recall D23	AS1;CPD	273720	323	2	41	512000	M	66	CAUCASIAN	0.351251	10.2369	NA	240	75	29.9947	23	W	25-30	60-70
Recall D42	AS3;CP2D	526208	629	0	505	1060000	M	38	CAUCASIAN	0.805624	36.2545	33.4763	189	74	24.2635	42	W	<25	30-40
Recall D10	AS3;CP2D	397568	1186	1	592	742000	M	38	CAUCASIAN	0.805624	36.2545	33.4763	189	74	24.2635	10	W	<25	30-40
Recall D23	AS3;CP2D	287736	588	1	465	844000	M	38	CAUCASIAN	0.805624	36.2545	33.4763	189	74	24.2635	23	W	<25	30-40
Recall D10	AS3;CP2D	55488	330	0	40	262000	F	28	CAUCASIAN	0.16172	14.0788	NA	185	69	27.3167	10	W	25-30	20-30
Recall D23	AS3;CP2D	85392	304	0	73	195000	F	28	CAUCASIAN	0.16172	14.0788	NA	185	69	27.3167	23	W	25-30	20-30
Recall D42	AS3;CP2D	181744	293	0	78	320000	F	28	CAUCASIAN	0.16172	14.0788	NA	185	69	27.3167	42	W	25-30	20-30
Recall D10	AS3;CP2D	46528	60	0	101	44700	M	53	CAUCASIAN	0.0598684	38.9815	33.0393	150	70	21.5204	10	W	<25	50-60
Recall D42	AS3;CP2D	294656	68	1	166	88800	M	53	CAUCASIAN	0.0598684	38.9815	33.0393	150	70	21.5204	42	W	<25	50-60
Recall D23	AS3;CP2D	6128	0	0	0	46400	M	53	CAUCASIAN	0.0598684	38.9815	33.0393	150	70	21.5204	23	W	<25	50-60
Recall D10	AS1;CPD	89712	369	0	42	73400	M	70	HIGH	0.154989	14.6751	33.9232	165	72	22.3756	10	NonW	<25	60-70
Recall D42	AS1;CPD	309976	313	0	268	26100	M	70	HIGH	0.154989	14.6751	33.9232	165	72	22.3756	42	NonW	<25	60-70
Recall D23	AS1;CPD	174024	344	0	45	13900	M	70	HIGH	0.154989	14.6751	33.9232	165	72	22.3756	23	NonW	<25	60-70
Recall D23	AS1;CPD	118752	521	2	132	226000	M	74	CAUCASIAN	0.293483	38.7149	13.6484	260	72	35.2585	23	W	>30	>70
Recall D10	AS1;CPD	57288	496	2	95	178000	M	74	CAUCASIAN	0.293483	38.7149	13.6484	260	72	35.2585	10	W	>30	>70
Recall D42	AS1;CPD	248928	476	1	254	363000	M	74	CAUCASIAN	0.293483	38.7149	13.6484	260	72	35.2585	42	W	>30	>70
Recall D23	AS3;CP2D	319352	417	1	522	242000	F	56	CAUCASIAN	0.915985	27.0105	NA	136	67	21.2983	23	W	<25	50-60
Recall D10	AS3;CP2D	205888	563	2	523	142000	F	56	CAUCASIAN	0.915985	27.0105	NA	136	67	21.2983	10	W	<25	50-60
Recall D42	AS3;CP2D	474600	286	2	327	355000	F	56	CAUCASIAN	0.915985	27.0105	NA	136	67	21.2983	42	W	<25	50-60
Recall D42	AS3;CP2D	289864	219	0	84	217000	F	58	CAUCASIAN	0.161058	22.4217	NA	200	63	35.4245	42	W	>30	50-60
Recall D23	AS3;CP2D	90352	179	0	41	226000	F	58	CAUCASIAN	0.161058	22.4217	NA	200	63	35.4245	23	W	>30	50-60
Recall D10	AS3;CP2D	71176	234	0	47	105000	F	58	CAUCASIAN	0.161058	22.4217	NA	200	63	35.4245	10	W	>30	50-60
Recall D42	AS3;CP2D	275560	274	2	195	371000	F	56	CAUCASIAN	0.142904	52.5486	31.77	188	62	34.3819	42	W	>30	50-60
Recall D23	AS3;CP2D	175952	240	1	173	689000	F	56	CAUCASIAN	0.142904	52.5486	31.77	188	62	34.3819	23	W	>30	50-60
Recall D10	AS3;CP2D	117280	252	0	139	172000	F	56	CAUCASIAN	0.142904	52.5486	31.77	188	62	34.3819	10	W	>30	50-60
Recall D42	AS1;CPD	111776	397	0	66	137000	M	31	HISPANIC	0.225134	17.7571	57.3012	210	70	30.1286	42	NonW	>30	30-40
Recall D23	AS1;CPD	89216	314	1	64	103000	M	31	HISPANIC	0.225134	17.7571	57.3012	210	70	30.1286	23	NonW	>30	30-40
Recall D10	AS1;CPD	76640	367	1	21	68200	M	31	HISPANIC	0.225134	17.7571	57.3012	210	70	30.1286	10	NonW	>30	30-40
Recall D42	AS3;CP2D	417016	534	3	106	137000	F	32	AFRAMRCN	0.468272	7.42542	28.4926	148	62	27.0666	42	NonW	25-30	30-40
Recall D10	AS3;CP2D	129616	451	1	76	72600	F	32	AFRAMRCN	0.468272	7.42542	28.4926	148	62	27.0666	10	NonW	25-30	30-40
Recall D23	AS3;CP2D	284616	422	2	69	95600	F	32	AFRAMRCN	0.468272	7.42542	28.4926	148	62	27.0666	23	NonW	25-30	30-40
Recall D42	AS3;CP2D	307376	267	0	83	711000	F	52	AFRAMRCN	0.249278	6.9289	NA	135	64	23.1702	42	NonW	<25	50-60
Recall D23	AS3;CP2D	186256	219	2	145	24700	F	52	AFRAMRCN	0.249278	6.9289	NA	135	64	23.1702	23	NonW	<25	50-60
Recall D10	AS3;CP2D	95936	212	0	351	509000	F	52	AFRAMRCN	0.249278	6.9289	NA	135	64	23.1702	10	NonW	<25	50-60
Recall D23	AS1;CPD	338312	887	433	4701	295000	M	79	HIGH	0.67083	15.0245	19.0796	190	75	23.7458	23	NonW	<25	>70
Recall D10	AS1;CPD	407616	883	247	2729	NA	M	79	HIGH	0.67083	15.0245	19.0796	190	75	23.7458	10	NonW	<25	>70
Recall D42	AS1;CPD	478632	669	424	4472	379000	M	79	HIGH	0.67083	15.0245	19.0796	190	75	23.7458	42	NonW	<25	>70
Recall D10	AS1;CPD	179032	10815	0	145	89700	F	62	CAUCASIAN	0.692107	40.6169	36.0657	231	67	36.1758	10	W	>30	60-70
Recall D42	AS1;CPD	427304	4044	1	441	149000	F	62	CAUCASIAN	0.692107	40.6169	36.0657	231	67	36.1758	42	W	>30	60-70
Recall D23	AS1;CPD	215296	4277	0	247	151000	F	62	CAUCASIAN	0.692107	40.6169	36.0657	231	67	36.1758	23	W	>30	60-70
Recall D10	AS1;CPD	29464	242	0	39	54800	F	36	CAUCASIAN	0.128511	25.2773	27.9235	150	67	23.4908	10	W	<25	30-40
Recall D42	AS1;CPD	198848	375	0	289	95000	F	36	CAUCASIAN	0.128511	25.2773	27.9235	150	67	23.4908	42	W	<25	30-40
Recall D23	AS1;CPD	71864	252	0	23	84100	F	36	CAUCASIAN	0.128511	25.2773	27.9235	150	67	23.4908	23	W	<25	30-40
Recall D10	AS3;CP2D	326752	388	8	202	316000	F	67	CAUCASIAN	0.344351	60.5292	NA	222	63	39.3212	10	W	>30	60-70
Recall D42	AS3;CP2D	464096	316	14	308	973000	F	67	CAUCASIAN	0.344351	60.5292	NA	222	63	39.3212	42	W	>30	60-70
Recall D23	AS3;CP2D	526560	588	6	209	512000	F	67	CAUCASIAN	0.344351	60.5292	NA	222	63	39.3212	23	W	>30	60-70
Recall D23	AS3;CP2D	340800	492	0	56	94900	F	53	CAUCASIAN	0.664034	53.7011	39.7961	200	70	28.6939	23	W	25-30	50-60
Recall D10	AS3;CP2D	253104	424	1	114	83100	F	53	CAUCASIAN	0.664034	53.7011	39.7961	200	70	28.6939	10	W	25-30	50-60
Recall D42	AS3;CP2D	410064	585	1	107	106000	F	53	CAUCASIAN	0.664034	53.7011	39.7961	200	70	28.6939	42	W	25-30	50-60
Recall D10	AS3;CP2D	123056	467	1	138	834000	F	46	CAUCASIAN	0.155468	43.5703	NA	153	65	25.4578	10	W	25-30	40-50
Recall D42	AS3;CP2D	417448	478	0	765	2410000	F	46	CAUCASIAN	0.155468	43.5703	NA	153	65	25.4578	42	W	25-30	40-50
Recall D23	AS3;CP2D	265656	469	1	100	966000	F	46	CAUCASIAN	0.155468	43.5703	NA	153	65	25.4578	23	W	25-30	40-50
Recall D23	AS1;CPD	437992	940	28	3474	572000	M	40	CAUCASIAN	1.9834	42.4587	43.0052	220	69	32.4848	23	W	>30	30-40
Recall D10	AS1;CPD	451128	985	7	1670	354000	M	40	CAUCASIAN	1.9834	42.4587	43.0052	220	69	32.4848	10	W	>30	30-40
Recall D42	AS1;CPD	540512	810	52	4701	707000	M	40	CAUCASIAN	1.9834	42.4587	43.0052	220	69	32.4848	42	W	>30	30-40
Recall D23	AS3;CP2D	1246624	187	0	38	124000	M	25	HISPANIC	0.356757	61.7448	56.6505	216	72	29.2917	23	NonW	25-30	20-30
Recall D10	AS3;CP2D	1438368	250	0	19	91700	M	25	HISPANIC	0.356757	61.7448	56.6505	216	72	29.2917	10	NonW	25-30	20-30
Recall D42	AS3;CP2D	113856	294	0	23	55000	F	45	CAUCASIAN	0.187957	8.51776	NA	197	66	31.7932	42	W	>30	40-50
Recall D23	AS3;CP2D	141744	261	0	26	41800	F	45	CAUCASIAN	0.187957	8.51776	NA	197	66	31.7932	23	W	>30	40-50
Recall D10	AS3;CP2D	291152	224	1	40	56900	F	45	CAUCASIAN	0.187957	8.51776	NA	197	66	31.7932	10	W	>30	40-50
Recall D23	AS3;CP2D	265576	1269	10	74	242000	F	59	CAUCASIAN	1.16336	59.7587	50.2923	140	63	24.7972	23	W	<25	50-60
Recall D10	AS3;CP2D	261120	1277	6	85	170000	F	59	CAUCASIAN	1.16336	59.7587	50.2923	140	63	24.7972	10	W	<25	50-60
Recall D42	AS3;CP2D	378936	1073	3	204	615000	F	59	CAUCASIAN	1.16336	59.7587	50.2923	140	63	24.7972	42	W	<25	50-60
Recall D42	AS1;CPD	472448	4341	12	227	132000	M	62	HIGH	0.30253	59.1797	36.3024	205	70	29.4112	42	NonW	25-30	60-70
Recall D10	AS1;CPD	79352	1244	4	85	93400	M	62	HIGH	0.30253	59.1797	36.3024	205	70	29.4112	10	NonW	25-30	60-70
Recall D23	AS1;CPD	253920	3643	1	67	110000	M	62	HIGH	0.30253	59.1797	36.3024	205	70	29.4112	23	NonW	25-30	60-70
Recall D42	AS3;CP2D	412504	238	0	44	316000	F	28	ASIAN	0.259931	4.56499	NA	135	63	23.9116	42	NonW	<25	20-30
Recall D10	AS3;CP2D	141384	122	0	52	138000	F	28	ASIAN	0.259931	4.56499	NA	135	63	23.9116	10	NonW	<25	20-30
Recall D23	AS3;CP2D	360616	251	0	58	241000	F	28	ASIAN	0.259931	4.56499	NA	135	63	23.9116	23	NonW	<25	20-30
Recall D23	AS3;CP2D	104032	115	0	109	388000	M	26	CAUCASIAN	0.683877	58.4343	NA	185	72	25.0878	23	W	25-30	20-30
Recall D42	AS3;CP2D	341608	184	0	231	711000	M	26	CAUCASIAN	0.683877	58.4343	NA	185	72	25.0878	42	W	25-30	20-30
Recall D10	AS3;CP2D	103784	146	2	120	278000	M	26	CAUCASIAN	0.683877	58.4343	NA	185	72	25.0878	10	W	25-30	20-30
Recall D10	AS3;CP2D	79312	222	2	52	120000	M	58	CAUCASIAN	0.26765	53.5025	33.8416	235	71	32.7723	10	W	>30	50-60
Recall D42	AS3;CP2D	356840	208	2	145	189000	M	58	CAUCASIAN	0.26765	53.5025	33.8416	235	71	32.7723	42	W	>30	50-60
Recall D23	AS3;CP2D	209608	207	2	43	129000	M	58	CAUCASIAN	0.26765	53.5025	33.8416	235	71	32.7723	23	W	>30	50-60
Recall D10	AS3;CP2D	43480	293	3	19	178000	M	59	AFRAMRCN	0.675248	13.9795	16.2808	217	70	31.1329	10	NonW	>30	50-60
Recall D42	AS3;CP2D	201528	283	0	29	434000	M	59	AFRAMRCN	0.675248	13.9795	16.2808	217	70	31.1329	42	NonW	>30	50-60
Recall D23	AS3;CP2D	129664	271	0	7	303000	M	59	AFRAMRCN	0.675248	13.9795	16.2808	217	70	31.1329	23	NonW	>30	50-60
Recall D42	AS3;CP2D	207488	208	2	45	134000	M	63	CAUCASIAN	0.2726	57.6733	54.1274	151	68	22.957	42	W	<25	60-70
Recall D23	AS3;CP2D	132776	236	0	42	113000	M	63	CAUCASIAN	0.2726	57.6733	54.1274	151	68	22.957	23	W	<25	60-70
Recall D10	AS1;CPD	61080	211	1	31	92800	M	63	CAUCASIAN	0.2726	57.6733	54.1274	151	68	22.957	10	W	<25	60-70
Recall D42	AS3;CP2D	317048	359	0	284	276000	F	49	CAUCASIAN	0.113872	16.4362	NA	128	64	21.9688	42	W	<25	40-50
Recall D10	AS3;CP2D	80016	355	7	1122	236000	F	49	CAUCASIAN	0.113872	16.4362	NA	128	64	21.9688	10	W	<25	40-50
Recall D23	AS3;CP2D	161296	309	1	109	124000	F	49	CAUCASIAN	0.113872	16.4362	NA	128	64	21.9688	23	W	<25	40-50
Recall D10	AS3;CP2D	111416	266	1	122	1150000	F	71	CAUCASIAN	0.159554	21.5238	NA	139	64	23.8567	10	W	<25	>70
Recall D23	AS3;CP2D	187656	252	0	54	1480000	F	71	CAUCASIAN	0.159554	21.5238	NA	139	64	23.8567	23	W	<25	>70
Recall D42	AS3;CP2D	354568	188	2	80	2010000	F	71	CAUCASIAN	0.159554	21.5238	NA	139	64	23.8567	42	W	<25	>70
Recall D23	AS1;CPD	302872	419	1	140	110000	M	54	CAUCASIAN	0.128558	14.9216	NA	200	66	32.2773	23	W	>30	50-60
Recall D42	AS1;CPD	511384	455	0	128	120000	M	54	CAUCASIAN	0.128558	14.9216	NA	200	66	32.2773	42	W	>30	50-60
Recall D10	AS1;CPD	117360	337	1	24	242000	M	54	CAUCASIAN	0.128558	14.9216	NA	200	66	32.2773	10	W	>30	50-60
Recall D23	AS1;CPD	617840	375	2	235	413000	F	62	HISPANIC	0.875142	40.3176	48.4052	168	62	30.7242	23	NonW	>30	60-70
Recall D42	AS1;CPD	289192	409	0	749	468000	F	62	HISPANIC	0.875142	40.3176	48.4052	168	62	30.7242	42	NonW	>30	60-70
Recall D10	AS1;CPD	115472	389	0	17	251000	F	62	HISPANIC	0.875142	40.3176	48.4052	168	62	30.7242	10	NonW	>30	60-70
Recall D42	AS1;CPD	158800	479	0	94	917000	F	41	AFRAMRCN	0.226803	24.0444	16.5448	178	66	28.7268	42	NonW	25-30	40-50
Recall D10	AS1;CPD	90440	424	1	49	348000	F	41	AFRAMRCN	0.226803	24.0444	16.5448	178	66	28.7268	10	NonW	25-30	40-50
Recall D23	AS1;CPD	130280	408	0	63	527000	F	41	AFRAMRCN	0.226803	24.0444	16.5448	178	66	28.7268	23	NonW	25-30	40-50
Recall D23	AS1;CPD	417112	537	0	151	524000	M	73	CAUCASIAN	0.692644	18.3205	NA	190	72	25.7658	23	W	25-30	>70
Recall D10	AS1;CPD	352432	485	0	81	223000	M	73	CAUCASIAN	0.692644	18.3205	NA	190	72	25.7658	10	W	25-30	>70
Recall D42	AS1;CPD	349288	543	4	297	522000	M	73	CAUCASIAN	0.692644	18.3205	NA	190	72	25.7658	42	W	25-30	>70
Recall D10	AS3;CP2D	172504	135	2	71	185000	F	56	CAUCASIAN	0.139498	27.8086	26.9648	135	61	25.5052	10	W	25-30	50-60
Recall D23	AS3;CP2D	264584	259	3	159	246000	F	56	CAUCASIAN	0.139498	27.8086	26.9648	135	61	25.5052	23	W	25-30	50-60
Recall D42	AS3;CP2D	493288	361	1	118	376000	F	56	CAUCASIAN	0.139498	27.8086	26.9648	135	61	25.5052	42	W	25-30	50-60
Recall D42	AS1;CPD	458320	256	4	335	351000	F	59	HIGH	0.68617	31.2136	31.8192	140	64	24.0283	42	NonW	<25	50-60
Recall D10	AS1;CPD	308272	765	13	768	370000	F	59	HIGH	0.68617	31.2136	31.8192	140	64	24.0283	10	NonW	<25	50-60
Recall D23	AS1;CPD	410112	444	3	241	279000	F	59	HIGH	0.68617	31.2136	31.8192	140	64	24.0283	23	NonW	<25	50-60
Recall D23	AS3;CP2D	291384	572	0	42	196000	M	56	HIGH	0.541684	30.3647	31.0157	152	70	21.8073	23	NonW	<25	50-60
Recall D10	AS3;CP2D	222984	567	0	21	114000	M	56	HIGH	0.541684	30.3647	31.0157	152	70	21.8073	10	NonW	<25	50-60
Recall D42	AS3;CP2D	315176	507	0	36	332000	M	56	HIGH	0.541684	30.3647	31.0157	152	70	21.8073	42	NonW	<25	50-60
Recall D10	AS1;CPD	64272	1514	0	81	106000	F	31	CAUCASIAN	0.0916697	42.8465	45.8017	215	70	30.8459	10	W	>30	30-40
Recall D23	AS1;CPD	110424	1658	3	132	142000	F	31	CAUCASIAN	0.0916697	42.8465	45.8017	215	70	30.8459	23	W	>30	30-40
Recall D42	AS1;CPD	215952	1433	0	87	145000	F	31	CAUCASIAN	0.0916697	42.8465	45.8017	215	70	30.8459	42	W	>30	30-40
Recall D10	AS1;CPD	100896	411	0	35	86200	M	61	CAUCASIAN	0.515891	67.0697	30.7165	255	76	31.0362	10	W	>30	60-70
Recall D42	AS1;CPD	217936	1022	0	100	213000	M	61	CAUCASIAN	0.515891	67.0697	30.7165	255	76	31.0362	42	W	>30	60-70
Recall D23	AS1;CPD	141672	376	0	53	155000	M	61	CAUCASIAN	0.515891	67.0697	30.7165	255	76	31.0362	23	W	>30	60-70
Recall D42	AS3;CP2D	237848	210	1	54	127000	F	20	AFRAMRCN	0.260651	25.3995	18.4002	150	65	24.9586	42	NonW	<25	<20
Recall D10	AS3;CP2D	108016	199	0	8	50900	F	20	AFRAMRCN	0.260651	25.3995	18.4002	150	65	24.9586	10	NonW	<25	<20
Recall D23	AS3;CP2D	185496	217	2	31	84600	F	20	AFRAMRCN	0.260651	25.3995	18.4002	150	65	24.9586	23	NonW	<25	<20
Recall D23	AS1;CPD	274440	801	0	94	202000	F	48	CAUCASIAN	0.579525	46.1425	46.941	200	64	34.3262	23	W	>30	40-50
Recall D42	AS1;CPD	316464	681	0	606	258000	F	48	CAUCASIAN	0.579525	46.1425	46.941	200	64	34.3262	42	W	>30	40-50
Recall D10	AS1;CPD	198664	786	0	133	113000	F	48	CAUCASIAN	0.579525	46.1425	46.941	200	64	34.3262	10	W	>30	40-50
Recall D23	AS1;CPD	175544	710	0	279	368000	F	44	CAUCASIAN	0.203009	5.33037	NA	240	67	37.5852	23	W	>30	40-50
Recall D10	AS1;CPD	253952	635	0	476	386000	F	44	CAUCASIAN	0.203009	5.33037	NA	240	67	37.5852	10	W	>30	40-50
Recall D42	AS1;CPD	154552	736	1	179	474000	F	44	CAUCASIAN	0.203009	5.33037	NA	240	67	37.5852	42	W	>30	40-50
Recall D23	AS3;CP2D	69824	420	1	357	930000	F	57	CAUCASIAN	0.0818541	39.4803	31.0447	131	68	19.9163	23	W	<25	50-60
Recall D10	AS3;CP2D	39256	430	0	102	825000	F	57	CAUCASIAN	0.0818541	39.4803	31.0447	131	68	19.9163	10	W	<25	50-60
Recall D42	AS3;CP2D	118520	364	0	254	1960000	F	57	CAUCASIAN	0.0818541	39.4803	31.0447	131	68	19.9163	42	W	<25	50-60
Recall D10	AS1;CPD	94656	730	1	55	385000	F	49	CAUCASIAN	0.336108	39.3314	53.8876	170	63	30.1109	10	W	>30	40-50
Recall D42	AS1;CPD	423288	512	3	703	1060000	F	49	CAUCASIAN	0.336108	39.3314	53.8876	170	63	30.1109	42	W	>30	40-50
Recall D23	AS1;CPD	255424	671	1	142	807000	F	49	CAUCASIAN	0.336108	39.3314	53.8876	170	63	30.1109	23	W	>30	40-50
Recall D10	AS1;CPD	136240	3605	1	50	283000	F	57	CAUCASIAN	0.626974	38.2218	29.7855	205	66	33.0843	10	W	>30	50-60
Recall D42	AS1;CPD	350016	13381	5	232	537000	F	57	CAUCASIAN	0.626974	38.2218	29.7855	205	66	33.0843	42	W	>30	50-60
Recall D23	AS1;CPD	246384	19403	2	108	395000	F	57	CAUCASIAN	0.626974	38.2218	29.7855	205	66	33.0843	23	W	>30	50-60
Recall D42	AS3;CP2D	206592	220	1	76	637000	F	47	CAUCASIAN	0.842284	44.0691	NA	132	68	20.0683	42	W	<25	40-50
Recall D10	AS3;CP2D	54304	259	0	138	213000	F	47	CAUCASIAN	0.842284	44.0691	NA	132	68	20.0683	10	W	<25	40-50
Recall D23	AS3;CP2D	76832	190	1	90	493000	F	47	CAUCASIAN	0.842284	44.0691	NA	132	68	20.0683	23	W	<25	40-50
Recall D23	AS3;CP2D	419264	243	2	157	141000	M	58	HIGH	1.41335	52.2116	29.3	153	72	20.7483	23	NonW	<25	50-60
Recall D10	AS3;CP2D	440824	359	2	681	297000	M	58	HIGH	1.41335	52.2116	29.3	153	72	20.7483	10	NonW	<25	50-60
Recall D42	AS3;CP2D	385248	258	2	299	187000	M	58	HIGH	1.41335	52.2116	29.3	153	72	20.7483	42	NonW	<25	50-60
Recall D10	AS1;CPD	276104	1004	1	327	232000	M	52	CAUCASIAN	0.249343	26.0757	11.7258	203	74	26.0608	10	W	25-30	50-60
Recall D42	AS1;CPD	497832	680	26	1771	969000	M	52	CAUCASIAN	0.249343	26.0757	11.7258	203	74	26.0608	42	W	25-30	50-60
Recall D23	AS1;CPD	314360	748	4	692	477000	M	52	CAUCASIAN	0.249343	26.0757	11.7258	203	74	26.0608	23	W	25-30	50-60
Recall D10	AS1;CPD	8904	388	0	13	97600	M	26	CAUCASIAN	0.168339	52.2498	NA	200	73	26.3839	10	W	25-30	20-30
Recall D42	AS1;CPD	311448	227	0	288	1590000	M	26	CAUCASIAN	0.168339	52.2498	NA	200	73	26.3839	42	W	25-30	20-30
Recall D23	AS1;CPD	261232	335	1	1836	309000	M	26	CAUCASIAN	0.168339	52.2498	NA	200	73	26.3839	23	W	25-30	20-30
Recall D10	AS3;CP2D	322072	281	0	319	207000	M	53	CAUCASIAN	0.314674	27.0105	52.1692	195	74	25.0338	10	W	25-30	50-60
Recall D42	AS3;CP2D	389600	142	2	158	724000	M	53	CAUCASIAN	0.314674	27.0105	52.1692	195	74	25.0338	42	W	25-30	50-60
Recall D23	AS3;CP2D	555992	234	0	159	338000	M	53	CAUCASIAN	0.314674	27.0105	52.1692	195	74	25.0338	23	W	25-30	50-60
Recall D42	AS1;CPD	152928	196	0	76	546000	F	59	HIGH	0.158581	14.9216	NA	125	66	20.1733	42	NonW	<25	50-60
Recall D23	AS1;CPD	69760	168	0	8	142000	F	59	HIGH	0.158581	14.9216	NA	125	66	20.1733	23	NonW	<25	50-60
Recall D10	AS1;CPD	53848	196	0	95	333000	F	59	HIGH	0.158581	14.9216	NA	125	66	20.1733	10	NonW	<25	50-60
Recall D10	AS1;CPD	6232	0	0	0	184000	F	62	HIGH	0.369264	52.3992	40.4401	322	66	51.9665	10	NonW	>30	60-70
Recall D42	AS1;CPD	384208	420	3	903	420000	F	62	HIGH	0.369264	52.3992	40.4401	322	66	51.9665	42	NonW	>30	60-70
Recall D23	AS1;CPD	78648	284	1	46	233000	F	62	HIGH	0.369264	52.3992	40.4401	322	66	51.9665	23	NonW	>30	60-70
Recall D23	AS1;CPD	619336	746	0	276	34100	M	39	HIGH	0.366466	58.8418	36.6871	207	70	29.6982	23	NonW	25-30	30-40
Recall D10	AS1;CPD	498776	699	0	65	36600	M	39	HIGH	0.366466	58.8418	36.6871	207	70	29.6982	10	NonW	25-30	30-40
Recall D42	AS1;CPD	571088	583	1	708	31900	M	39	HIGH	0.366466	58.8418	36.6871	207	70	29.6982	42	NonW	25-30	30-40
Recall D23	AS3;CP2D	91928	246	0	17	124000	M	47	CAUCASIAN	0.211312	41.1888	18.602	220	73	29.0223	23	W	25-30	40-50
Recall D10	AS3;CP2D	49880	229	0	8	114000	M	47	CAUCASIAN	0.211312	41.1888	18.602	220	73	29.0223	10	W	25-30	40-50
Recall D42	AS3;CP2D	167616	267	0	19	299000	M	47	CAUCASIAN	0.211312	41.1888	18.602	220	73	29.0223	42	W	25-30	40-50
Recall D42	AS1;CPD	312728	394	0	127	491000	M	51	CAUCASIAN	0.603264	21.5788	46.3363	182	72	24.6809	42	W	<25	50-60
Recall D23	AS1;CPD	54640	256	0	17	256000	M	51	CAUCASIAN	0.603264	21.5788	46.3363	182	72	24.6809	23	W	<25	50-60
Recall D10	AS1;CPD	116440	341	1	59	194000	M	51	CAUCASIAN	0.603264	21.5788	46.3363	182	72	24.6809	10	W	<25	50-60
Recall D23	AS3;CP2D	125800	300	2	236	452000	F	41	OTHER	0.149802	47.1616	31.5886	210	63	37.1958	23	NonW	>30	40-50
Recall D42	AS3;CP2D	212592	273	1	231	834000	F	41	OTHER	0.149802	47.1616	31.5886	210	63	37.1958	42	NonW	>30	40-50
Recall D10	AS3;CP2D	43240	213	1	147	312000	F	41	OTHER	0.149802	47.1616	31.5886	210	63	37.1958	10	NonW	>30	40-50
Recall D10	AS1;CPD	207112	1648	0	29	328000	F	78	CAUCASIAN	0.921681	23.428	25.6478	135	62	24.6891	10	W	<25	>70
Recall D23	AS1;CPD	253864	743	0	102	463000	F	78	CAUCASIAN	0.921681	23.428	25.6478	135	62	24.6891	23	W	<25	>70
Recall D42	AS1;CPD	381008	645	2	673	983000	F	78	CAUCASIAN	0.921681	23.428	25.6478	135	62	24.6891	42	W	<25	>70
Recall D42	AS3;CP2D	158224	164	0	23	114000	M	46	CAUCASIAN	0.173932	11.0004	NA	220	70	31.5633	42	W	>30	40-50
Recall D10	AS3;CP2D	31624	145	0	10	81400	M	46	CAUCASIAN	0.173932	11.0004	NA	220	70	31.5633	10	W	>30	40-50
Recall D23	AS3;CP2D	66488	175	1	8	85600	M	46	CAUCASIAN	0.173932	11.0004	NA	220	70	31.5633	23	W	>30	40-50
Recall D10	AS1;CPD	173464	279	1	114	130000	M	55	CAUCASIAN	1.38074	14.1819	45.1984	160	68	24.3253	10	W	<25	50-60
Recall D23	AS1;CPD	290384	287	2	207	195000	M	55	CAUCASIAN	1.38074	14.1819	45.1984	160	68	24.3253	23	W	<25	50-60
Recall D42	AS1;CPD	375304	250	1	248	552000	M	55	CAUCASIAN	1.38074	14.1819	45.1984	160	68	24.3253	42	W	<25	50-60
Recall D23	AS1;CPD	163616	544	0	451	73700	M	45	CAUCASIAN	1.00104	35.5759	18.1474	188	71	26.2178	23	W	25-30	40-50
Recall D42	AS1;CPD	317024	458	0	80	70900	M	45	CAUCASIAN	1.00104	35.5759	18.1474	188	71	26.2178	42	W	25-30	40-50
Recall D10	AS1;CPD	118640	456	0	65	50600	M	45	CAUCASIAN	1.00104	35.5759	18.1474	188	71	26.2178	10	W	25-30	40-50
Recall D10	AS1;CPD	59592	379	0	27	240000	M	48	CAUCASIAN	0.841972	41.0573	26.3719	170	67	26.6229	10	W	25-30	40-50
Recall D23	AS1;CPD	203888	467	1	66	434000	M	48	CAUCASIAN	0.841972	41.0573	26.3719	170	67	26.6229	23	W	25-30	40-50
Recall D42	AS1;CPD	427992	831	2	192	481000	M	48	CAUCASIAN	0.841972	41.0573	26.3719	170	67	26.6229	42	W	25-30	40-50
Recall D10	AS1;CPD	464968	586	0	125	148000	M	57	HIGH	1.04183	34.7699	33.5094	234	69	34.552	10	NonW	>30	50-60
Recall D23	AS1;CPD	302264	686	2	73	205000	M	57	HIGH	1.04183	34.7699	33.5094	234	69	34.552	23	NonW	>30	50-60
Recall D42	AS1;CPD	274464	744	0	61	213000	M	57	HIGH	1.04183	34.7699	33.5094	234	69	34.552	42	NonW	>30	50-60
Recall D23	AS3;CP2D	258392	232	2	31	167000	M	37	OTHER	0.258074	4.24769	NA	200	72	27.1219	23	NonW	25-30	30-40
Recall D42	AS3;CP2D	373760	183	0	45	264000	M	37	OTHER	0.258074	4.24769	NA	200	72	27.1219	42	NonW	25-30	30-40
Recall D10	AS3;CP2D	194888	273	1	27	87700	M	37	OTHER	0.258074	4.24769	NA	200	72	27.1219	10	NonW	25-30	30-40
Recall D10	AS1;CPD	292832	609	0	28	132000	F	59	HIGH	0.479649	50.6732	33.7163	164	63	29.0481	10	NonW	25-30	50-60
Recall D23	AS1;CPD	323928	468	0	132	164000	F	59	HIGH	0.479649	50.6732	33.7163	164	63	29.0481	23	NonW	25-30	50-60
Recall D42	AS1;CPD	341592	406	0	298	216000	F	59	HIGH	0.479649	50.6732	33.7163	164	63	29.0481	42	NonW	25-30	50-60
Recall D10	AS1;CPD	56200	390	0	47	281000	F	56	CAUCASIAN	0.143994	16.5243	NA	160	63	28.3396	10	W	25-30	50-60
Recall D42	AS1;CPD	353912	435	3	95	456000	F	56	CAUCASIAN	0.143994	16.5243	NA	160	63	28.3396	42	W	25-30	50-60
Recall D42	AS3;CP2D	329896	290	1	32	239000	M	40	HISPANIC	0.337885	52.5095	49.1821	220	70	31.5633	42	NonW	>30	30-40
Recall D23	AS3;CP2D	217576	387	0	27	99400	M	40	HISPANIC	0.337885	52.5095	49.1821	220	70	31.5633	23	NonW	>30	30-40
Recall D10	AS3;CP2D	193424	526	0	18	97100	M	40	HISPANIC	0.337885	52.5095	49.1821	220	70	31.5633	10	NonW	>30	30-40
Recall D23	AS3;CP2D	1190416	170	0	18	188000	M	67	HIGH	0.168127	40.593	54.3292	240	72	32.5463	23	NonW	>30	60-70
Recall D10	AS3;CP2D	1284056	166	1	42	185000	M	67	HIGH	0.168127	40.593	54.3292	240	72	32.5463	10	NonW	>30	60-70
Recall D42	AS3;CP2D	1214040	187	0	51	311000	M	67	HIGH	0.168127	40.593	54.3292	240	72	32.5463	42	NonW	>30	60-70
Recall D10	AS3;CP2D	371352	505	0	108	1720000	M	60	HIGH	0.244163	51.2897	50.6809	198	73	26.1201	10	NonW	25-30	50-60
Recall D23	AS3;CP2D	367672	498	0	115	2470000	M	60	HIGH	0.244163	51.2897	50.6809	198	73	26.1201	23	NonW	25-30	50-60
Recall D42	AS3;CP2D	417680	535	0	287	1210000	M	60	HIGH	0.244163	51.2897	50.6809	198	73	26.1201	42	NonW	25-30	50-60
Recall D42	AS1;CPD	449408	207	1	84	476000	M	60	CAUCASIAN	0.231341	31.3181	55.6462	152	66	24.5308	42	W	<25	50-60
Recall D10	AS1;CPD	306848	319	0	86	252000	M	60	CAUCASIAN	0.231341	31.3181	55.6462	152	66	24.5308	10	W	<25	50-60
Recall D23	AS1;CPD	124120	170	1	37	333000	M	60	CAUCASIAN	0.231341	31.3181	55.6462	152	66	24.5308	23	W	<25	50-60
Recall D23	AS1;CPD	147568	255	0	127	405000	M	48	OTHER	0.233059	3.39155	31.7156	165	72	22.3756	23	NonW	<25	40-50
Recall D10	AS1;CPD	221736	118	2	185	477000	M	48	OTHER	0.233059	3.39155	31.7156	165	72	22.3756	10	NonW	<25	40-50
Recall D42	AS1;CPD	173704	249	0	52	629000	M	48	OTHER	0.233059	3.39155	31.7156	165	72	22.3756	42	NonW	<25	40-50
Recall D10	AS3;CP2D	109456	178	0	176	328000	M	23	AFRAMRCN	0.443855	8.31915	56.2468	190	69	28.055	10	NonW	25-30	20-30
Recall D23	AS3;CP2D	259216	138	1	38	544000	M	23	AFRAMRCN	0.443855	8.31915	56.2468	190	69	28.055	23	NonW	25-30	20-30
Recall D42	AS3;CP2D	353704	152	0	179	728000	M	23	AFRAMRCN	0.443855	8.31915	56.2468	190	69	28.055	42	NonW	25-30	20-30
Recall D42	AS1;CPD	128184	296	5	173	460000	M	45	CAUCASIAN	0.149541	25.688	48.2874	270	74	34.6622	42	W	>30	40-50
Recall D23	AS1;CPD	74792	318	0	127	301000	M	45	CAUCASIAN	0.149541	25.688	48.2874	270	74	34.6622	23	W	>30	40-50
Recall D10	AS1;CPD	52408	339	0	72	136000	M	45	CAUCASIAN	0.149541	25.688	48.2874	270	74	34.6622	10	W	>30	40-50
Recall D42	AS3;CP2D	259360	222	0	61	314000	M	77	HIGH	0.284615	15.6677	2.75688	178	74	22.8514	42	NonW	<25	>70
Recall D23	AS3;CP2D	181488	237	1	22	120000	M	77	HIGH	0.284615	15.6677	2.75688	178	74	22.8514	23	NonW	<25	>70
Recall D10	AS3;CP2D	147152	281	0	14	114000	M	77	HIGH	0.284615	15.6677	2.75688	178	74	22.8514	10	NonW	<25	>70
Recall D10	AS1;CPD	29016	190	0	19	119000	F	30	CAUCASIAN	0.160418	25.5238	51.7153	180	68	27.3659	10	W	25-30	20-30
Recall D23	AS1;CPD	109736	243	0	240	258000	F	30	CAUCASIAN	0.160418	25.5238	51.7153	180	68	27.3659	23	W	25-30	20-30
Recall D42	AS1;CPD	178888	213	0	75	211000	F	30	CAUCASIAN	0.160418	25.5238	51.7153	180	68	27.3659	42	W	25-30	20-30
Recall D10	AS1;CPD	150320	786	1	109	221000	M	79	HIGH	0.41729	49.7293	29.0227	255	72	34.5804	10	NonW	>30	>70
Recall D23	AS1;CPD	253160	912	0	293	492000	M	79	HIGH	0.41729	49.7293	29.0227	255	72	34.5804	23	NonW	>30	>70
Recall D42	AS1;CPD	443608	1271	17	543	823000	M	79	HIGH	0.41729	49.7293	29.0227	255	72	34.5804	42	NonW	>30	>70
Recall D23	AS1;CPD	238120	411	0	27	167000	M	66	CAUCASIAN	0.880049	59.7961	31.9578	195	68	29.6464	23	W	25-30	60-70
Recall D42	AS1;CPD	453720	404	0	98	195000	M	66	CAUCASIAN	0.880049	59.7961	31.9578	195	68	29.6464	42	W	25-30	60-70
Recall D10	AS1;CPD	157888	442	0	30	114000	M	66	CAUCASIAN	0.880049	59.7961	31.9578	195	68	29.6464	10	W	25-30	60-70
Recall D42	AS1;CPD	282640	417	3	658	319000	F	50	CAUCASIAN	0.391515	22.1952	54.4048	200	64	34.3262	42	W	>30	40-50
Recall D10	AS1;CPD	48120	425	0	102	239000	F	50	CAUCASIAN	0.391515	22.1952	54.4048	200	64	34.3262	10	W	>30	40-50
Recall D23	AS1;CPD	172624	646	0	92	286000	F	50	CAUCASIAN	0.391515	22.1952	54.4048	200	64	34.3262	23	W	>30	40-50
Recall D23	AS3;CP2D	295104	385	1	123	267000	F	36	HISPANIC	0.1599	35.7271	NA	115	61	21.7267	23	NonW	<25	30-40
Recall D10	AS3;CP2D	102456	289	0	31	139000	F	36	HISPANIC	0.1599	35.7271	NA	115	61	21.7267	10	NonW	<25	30-40
Recall D42	AS3;CP2D	307704	277	0	43	356000	F	36	HISPANIC	0.1599	35.7271	NA	115	61	21.7267	42	NonW	<25	30-40
Recall D10	AS1;CPD	246904	614	3	75	358000	M	62	HIGH	0.137907	23.6746	23.6824	280	70	40.1714	10	NonW	>30	60-70
Recall D42	AS1;CPD	436256	633	0	152	550000	M	62	HIGH	0.137907	23.6746	23.6824	280	70	40.1714	42	NonW	>30	60-70
Recall D42	AS1;CPD	225864	2	0	577	227000	F	38	CAUCASIAN	0.145393	19.3868	NA	170	66	27.4357	42	W	25-30	30-40
Recall D23	AS1;CPD	96744	1	0	281	283000	F	38	CAUCASIAN	0.145393	19.3868	NA	170	66	27.4357	23	W	25-30	30-40
Recall D10	AS1;CPD	63912	0	0	66	64800	F	38	CAUCASIAN	0.145393	19.3868	NA	170	66	27.4357	10	W	25-30	30-40
Recall D10	AS1;CPD	461840	683	0	492	695000	M	49	CAUCASIAN	0.354574	33.9279	60.8199	219	76	26.6546	10	W	25-30	40-50
Recall D23	AS1;CPD	470008	641	1	763	1160000	M	49	CAUCASIAN	0.354574	33.9279	60.8199	219	76	26.6546	23	W	25-30	40-50
Recall D42	AS1;CPD	551272	553	9	1158	1270000	M	49	CAUCASIAN	0.354574	33.9279	60.8199	219	76	26.6546	42	W	25-30	40-50
Recall D42	AS1;CPD	256776	1024	64	3133	424000	M	46	CAUCASIAN	0.688476	25.9788	37.8265	215	71	29.9831	42	W	25-30	40-50
Recall D23	AS1;CPD	148080	958	39	2198	413000	M	46	CAUCASIAN	0.688476	25.9788	37.8265	215	71	29.9831	23	W	25-30	40-50
Recall D10	AS1;CPD	191304	899	7	550	179000	M	46	CAUCASIAN	0.688476	25.9788	37.8265	215	71	29.9831	10	W	25-30	40-50
Recall D23	AS1;CPD	151296	616	1	171	504000	F	59	CAUCASIAN	0.264737	27.7429	18.5102	145	73	19.1284	23	W	<25	50-60
Recall D10	AS1;CPD	54752	729	1	40	434000	F	59	CAUCASIAN	0.264737	27.7429	18.5102	145	73	19.1284	10	W	<25	50-60
Recall D42	AS1;CPD	444768	697	1	219	682000	F	59	CAUCASIAN	0.264737	27.7429	18.5102	145	73	19.1284	42	W	<25	50-60
Recall D10	AS3;CP2D	297928	178	0	38	353000	M	53	CAUCASIAN	0.806088	49.1568	NA	170	67	26.6229	10	W	25-30	50-60
Recall D23	AS3;CP2D	485640	227	0	93	620000	M	53	CAUCASIAN	0.806088	49.1568	NA	170	67	26.6229	23	W	25-30	50-60
Recall D42	AS3;CP2D	479528	144	1	176	1050000	M	53	CAUCASIAN	0.806088	49.1568	NA	170	67	26.6229	42	W	25-30	50-60
Recall D10	AS1;CPD	195952	626	1	70	203000	F	62	HIGH	0.498544	37.4821	18.5102	146	65	24.293	10	NonW	<25	60-70
Recall D23	AS1;CPD	412040	531	0	106	253000	F	62	HIGH	0.498544	37.4821	18.5102	146	65	24.293	23	NonW	<25	60-70
Recall D42	AS1;CPD	502472	432	6	255	368000	F	62	HIGH	0.498544	37.4821	18.5102	146	65	24.293	42	NonW	<25	60-70
Recall D42	AS3;CP2D	417336	172	2	233	1940000	M	60	ASIAN	0.417212	10.5505	23.4289	152	69	22.444	42	NonW	<25	50-60
Recall D10	AS3;CP2D	459776	249	1	337	790000	M	60	ASIAN	0.417212	10.5505	23.4289	152	69	22.444	10	NonW	<25	50-60
Recall D23	AS3;CP2D	384888	136	6	270	1630000	M	60	ASIAN	0.417212	10.5505	23.4289	152	69	22.444	23	NonW	<25	50-60
Recall D23	AS3;CP2D	346080	238	3	102	299000	F	63	CAUCASIAN	0.168358	14.441	NA	185	65	30.7822	23	W	>30	60-70
Recall D10	AS3;CP2D	292168	226	0	66	183000	F	63	CAUCASIAN	0.168358	14.441	NA	185	65	30.7822	10	W	>30	60-70
Recall D42	AS3;CP2D	476960	221	4	204	335000	F	63	CAUCASIAN	0.168358	14.441	NA	185	65	30.7822	42	W	>30	60-70
Recall D42	AS1;CPD	234440	595	3	580	261000	F	58	CAUCASIAN	0.626679	45.742	29.682	249	63	44.1036	42	W	>30	50-60
Recall D10	AS1;CPD	98008	921	3	626	380000	F	58	CAUCASIAN	0.626679	45.742	29.682	249	63	44.1036	10	W	>30	50-60
Recall D23	AS1;CPD	129960	571	1	89	253000	F	58	CAUCASIAN	0.626679	45.742	29.682	249	63	44.1036	23	W	>30	50-60
Recall D10	AS1;CPD	170560	675	0	70	95500	M	56	HIGH	1.81535	51.2804	54.6054	213	68	32.383	10	NonW	>30	50-60
Recall D42	AS1;CPD	345168	503	7	264	159000	M	56	HIGH	1.81535	51.2804	54.6054	213	68	32.383	42	NonW	>30	50-60
Recall D23	AS1;CPD	208776	465	0	119	162000	M	56	HIGH	1.81535	51.2804	54.6054	213	68	32.383	23	NonW	>30	50-60
Recall D23	AS1;CPD	149728	393	0	47	18900	F	58	CAUCASIAN	0.311267	59.7961	39.6125	250	66	40.3466	23	W	>30	50-60
Recall D42	AS1;CPD	307480	457	0	304	36600	F	58	CAUCASIAN	0.311267	59.7961	39.6125	250	66	40.3466	42	W	>30	50-60
Recall D10	AS1;CPD	40600	353	0	44	127000	F	58	CAUCASIAN	0.311267	59.7961	39.6125	250	66	40.3466	10	W	>30	50-60
Recall D42	AS1;CPD	196784	789	2	536	572000	F	54	AFRAMRCN	0.198444	1.45274	28.1941	136	60	26.5578	42	NonW	25-30	50-60
Recall D10	AS1;CPD	108760	858	0	76	174000	F	54	AFRAMRCN	0.198444	1.45274	28.1941	136	60	26.5578	10	NonW	25-30	50-60
Recall D23	AS1;CPD	125816	752	3	289	397000	F	54	AFRAMRCN	0.198444	1.45274	28.1941	136	60	26.5578	23	NonW	25-30	50-60
Recall D23	AS3;CP2D	300704	398	1	235	113000	M	29	CAUCASIAN	0.287738	5.73725	NA	195	73	25.7243	23	W	25-30	20-30
Recall D10	AS3;CP2D	229224	379	1	68	50500	M	29	CAUCASIAN	0.287738	5.73725	NA	195	73	25.7243	10	W	25-30	20-30
Recall D42	AS3;CP2D	328368	403	6	564	134000	M	29	CAUCASIAN	0.287738	5.73725	NA	195	73	25.7243	42	W	25-30	20-30
Recall D10	AS1;CPD	156712	1288	0	953	1370000	F	27	AFRAMRCN	0.981457	20.1623	50.8768	175	65	29.1183	10	NonW	25-30	20-30
Recall D42	AS1;CPD	371048	1068	5	1177	2080000	F	27	AFRAMRCN	0.981457	20.1623	50.8768	175	65	29.1183	42	NonW	25-30	20-30
Recall D42	AS1;CPD	322968	6418	33	2214	7330000	M	55	HIGH	0.764295	25.8818	34.7192	225	70	32.2806	42	NonW	>30	50-60
Recall D10	AS1;CPD	360304	11397	8	1769	2640000	M	55	HIGH	0.764295	25.8818	34.7192	225	70	32.2806	10	NonW	>30	50-60
Recall D42	AS1;CPD	586648	186	2	424	1710000	M	60	HIGH	0.295025	32.6742	NA	370	77	43.8708	42	NonW	>30	50-60
Recall D10	AS1;CPD	79840	275	1	72	1110000	M	60	HIGH	0.295025	32.6742	NA	370	77	43.8708	10	NonW	>30	50-60
Recall D23	AS1;CPD	340360	224	0	74	1190000	M	60	HIGH	0.295025	32.6742	NA	370	77	43.8708	23	NonW	>30	50-60
Recall D23	AS1;CPD	142752	1384	5	92	243000	M	38	CAUCASIAN	0.151199	11.2438	44.8695	170	69	25.1019	23	W	25-30	30-40
Recall D42	AS1;CPD	300480	975	6	268	320000	M	38	CAUCASIAN	0.151199	11.2438	44.8695	170	69	25.1019	42	W	25-30	30-40
Recall D10	AS1;CPD	94456	1525	2	115	220000	M	38	CAUCASIAN	0.151199	11.2438	44.8695	170	69	25.1019	10	W	25-30	30-40
Recall D42	AS1;CPD	486520	1158	0	156	45400	M	32	CAUCASIAN	0.162026	22.5859	14.7294	165	72	22.3756	42	W	<25	30-40
Recall D10	AS1;CPD	155192	1449	0	47	31800	M	32	CAUCASIAN	0.162026	22.5859	14.7294	165	72	22.3756	10	W	<25	30-40
Recall D23	AS1;CPD	226952	1527	0	71	9620	M	32	CAUCASIAN	0.162026	22.5859	14.7294	165	72	22.3756	23	W	<25	30-40
Recall D42	AS1;CPD	383040	935	5	1280	241000	M	51	CAUCASIAN	2.43769	44.3006	37.93	186	69	27.4644	42	W	25-30	50-60
Recall D23	AS1;CPD	193128	800	0	352	160000	M	51	CAUCASIAN	2.43769	44.3006	37.93	186	69	27.4644	23	W	25-30	50-60
Recall D10	AS1;CPD	170136	882	7	485	183000	M	51	CAUCASIAN	2.43769	44.3006	37.93	186	69	27.4644	10	W	25-30	50-60
Recall D42	AS1;CPD	311944	603	9	255	156000	F	46	CAUCASIAN	0.1981	4.94261	26.6405	160	68	24.3253	42	W	<25	40-50
Recall D23	AS1;CPD	173160	555	1	254	94800	F	46	CAUCASIAN	0.1981	4.94261	26.6405	160	68	24.3253	23	W	<25	40-50
Recall D10	AS1;CPD	135928	619	3	94	73900	F	46	CAUCASIAN	0.1981	4.94261	26.6405	160	68	24.3253	10	W	<25	40-50
Recall D10	AS3;CP2D	82328	236	0	20	46800	M	65	HIGH	0.361491	17.5544	18.602	200	72	27.1219	10	NonW	25-30	60-70
Recall D23	AS3;CP2D	102456	212	1	21	61900	M	65	HIGH	0.361491	17.5544	18.602	200	72	27.1219	23	NonW	25-30	60-70
Recall D42	AS3;CP2D	184672	286	0	39	144000	M	65	HIGH	0.361491	17.5544	18.602	200	72	27.1219	42	NonW	25-30	60-70
Recall D10	AS3;CP2D	245904	614	1	44	128000	F	74	HIGH	0.518019	50.3248	19.2076	170	70	24.3898	10	NonW	<25	>70
Recall D23	AS3;CP2D	295584	638	1	39	191000	F	74	HIGH	0.518019	50.3248	19.2076	170	70	24.3898	23	NonW	<25	>70
Recall D42	AS3;CP2D	367600	765	6	87	312000	F	74	HIGH	0.518019	50.3248	19.2076	170	70	24.3898	42	NonW	<25	>70
Recall D42	AS3;CP2D	196144	322	0	104	84300	M	79	HIGH	0.57338	62.3406	20.3177	150	64	25.7446	42	NonW	25-30	>70
Recall D10	AS3;CP2D	114040	770	2	59	48500	M	79	HIGH	0.57338	62.3406	20.3177	150	64	25.7446	10	NonW	25-30	>70
Recall D23	AS3;CP2D	146648	970	2	86	74100	M	79	HIGH	0.57338	62.3406	20.3177	150	64	25.7446	23	NonW	25-30	>70
Recall D23	AS1;CPD	204496	6184	1	424	367000	M	59	HIGH	0.335602	50.9895	34.0978	230	70	32.998	23	NonW	>30	50-60
Recall D42	AS1;CPD	397512	7161	39	1455	1200000	M	59	HIGH	0.335602	50.9895	34.0978	230	70	32.998	42	NonW	>30	50-60
Recall D10	AS1;CPD	129104	5137	4	131	826000	M	59	HIGH	0.335602	50.9895	34.0978	230	70	32.998	10	NonW	>30	50-60
Recall D42	AS3;CP2D	192432	250	3	248	537000	F	43	ASIAN	0.375505	54.7432	39.023	125	65	20.7988	42	NonW	<25	40-50
Recall D10	AS3;CP2D	51272	270	0	64	212000	F	43	ASIAN	0.375505	54.7432	39.023	125	65	20.7988	10	NonW	<25	40-50
Recall D23	AS3;CP2D	88824	278	0	101	683000	F	43	ASIAN	0.375505	54.7432	39.023	125	65	20.7988	23	NonW	<25	40-50
Recall D10	AS1;CPD	242128	427	0	34	301000	F	50	CAUCASIAN	0.945731	5.92207	31.2337	150	67	23.4908	10	W	<25	40-50
Recall D23	AS1;CPD	331632	462	1	149	476000	F	50	CAUCASIAN	0.945731	5.92207	31.2337	150	67	23.4908	23	W	<25	40-50
Recall D42	AS1;CPD	470744	479	2	492	248000	F	50	CAUCASIAN	0.945731	5.92207	31.2337	150	67	23.4908	42	W	<25	40-50
Recall D10	AS1;CPD	247880	487	3	28	123000	M	69	CAUCASIAN	0.568355	59.6728	28.9579	228	71	31.7961	10	W	>30	60-70
Recall D42	AS1;CPD	325560	256	3	315	145000	M	69	CAUCASIAN	0.568355	59.6728	28.9579	228	71	31.7961	42	W	>30	60-70
Recall D23	AS1;CPD	300280	388	2	136	161000	M	69	CAUCASIAN	0.568355	59.6728	28.9579	228	71	31.7961	23	W	>30	60-70
Recall D10	AS1;CPD	50864	285	1	31	858000	F	68	CAUCASIAN	0.314949	6.16864	NA	115	61	21.7267	10	W	<25	60-70
Recall D42	AS1;CPD	261632	200	5	256	1680000	F	68	CAUCASIAN	0.314949	6.16864	NA	115	61	21.7267	42	W	<25	60-70
Recall D23	AS1;CPD	110096	242	1	62	1110000	F	68	CAUCASIAN	0.314949	6.16864	NA	115	61	21.7267	23	W	<25	60-70
Recall D42	AS3;CP2D	322368	336	0	122	941000	F	61	CAUCASIAN	0.3197	23.8183	11.6427	130	75	16.2471	42	W	<25	60-70
Recall D10	AS3;CP2D	52880	283	0	154	345000	F	61	CAUCASIAN	0.3197	23.8183	11.6427	130	75	16.2471	10	W	<25	60-70
Recall D23	AS3;CP2D	119632	274	0	203	455000	F	61	CAUCASIAN	0.3197	23.8183	11.6427	130	75	16.2471	23	W	<25	60-70
Recall D42	AS1;CPD	322072	491	1	163	979000	M	57	CAUCASIAN	0.231512	32.7646	55.5376	340	68	51.6912	42	W	>30	50-60
Recall D23	AS1;CPD	216368	482	0	70	561000	M	57	CAUCASIAN	0.231512	32.7646	55.5376	340	68	51.6912	23	W	>30	50-60
Recall D10	AS1;CPD	118520	262	1	129	353000	M	57	CAUCASIAN	0.231512	32.7646	55.5376	340	68	51.6912	10	W	>30	50-60
Recall D23	AS1;CPD	44536	309	0	25	130000	F	23	CAUCASIAN	0.156817	35.7562	NA	197	61	37.2188	23	W	>30	20-30
Recall D42	AS1;CPD	76816	237	0	65	123000	F	23	CAUCASIAN	0.156817	35.7562	NA	197	61	37.2188	42	W	>30	20-30
Recall D10	AS1;CPD	8472	175	0	14	109000	F	23	CAUCASIAN	0.156817	35.7562	NA	197	61	37.2188	10	W	>30	20-30
Recall D10	AS3;CP2D	204776	259	0	333	NA	F	28	ASIAN	0.239455	47.0619	10.7361	150	63	26.5684	10	NonW	25-30	20-30
Recall D42	AS3;CP2D	445920	223	1	170	1270000	F	28	ASIAN	0.239455	47.0619	10.7361	150	63	26.5684	42	NonW	25-30	20-30
Recall D23	AS3;CP2D	315128	297	241	5256	3580000	F	28	ASIAN	0.239455	47.0619	10.7361	150	63	26.5684	23	NonW	25-30	20-30
Recall D10	AS3;CP2D	126336	166	0	47	54400	M	66	CAUCASIAN	0.780753	26.1939	NA	200	74	25.6757	10	W	25-30	60-70
Recall D42	AS3;CP2D	406864	173	0	120	68300	M	66	CAUCASIAN	0.780753	26.1939	NA	200	74	25.6757	42	W	25-30	60-70
Recall D23	AS3;CP2D	317408	204	0	111	80600	M	66	CAUCASIAN	0.780753	26.1939	NA	200	74	25.6757	23	W	25-30	60-70
Recall D42	AS3;CP2D	407856	289	0	106	537000	F	60	HIGH	0.582685	50.3248	33.337	145	62	26.518	42	NonW	25-30	50-60
Recall D10	AS3;CP2D	213256	789	0	52	217000	F	60	HIGH	0.582685	50.3248	33.337	145	62	26.518	10	NonW	25-30	50-60
Recall D23	AS3;CP2D	307000	852	2	76	378000	F	60	HIGH	0.582685	50.3248	33.337	145	62	26.518	23	NonW	25-30	50-60
Recall D42	AS3;CP2D	422712	268	1	139	969000	M	60	ASIAN	0.151032	20.9253	NA	160	68	24.3253	42	NonW	<25	50-60
Recall D10	AS3;CP2D	109344	299	0	99	587000	M	60	ASIAN	0.151032	20.9253	NA	160	68	24.3253	10	NonW	<25	50-60
Recall D23	AS3;CP2D	202360	235	3	132	495000	M	60	ASIAN	0.151032	20.9253	NA	160	68	24.3253	23	NonW	<25	50-60
Recall D42	AS3;CP2D	419408	3211	2	53	281000	M	37	ASIAN	0.299816	40.6923	NA	195	71	27.194	42	NonW	25-30	30-40
Recall D23	AS3;CP2D	330136	6352	3	57	331000	M	37	ASIAN	0.299816	40.6923	NA	195	71	27.194	23	NonW	25-30	30-40
Recall D10	AS3;CP2D	293496	2972	5	63	149000	M	37	ASIAN	0.299816	40.6923	NA	195	71	27.194	10	NonW	25-30	30-40
Recall D10	AS3;CP2D	39368	305	0	32	334000	M	33	ASIAN	0.228376	11.2488	NA	155	67	24.2738	10	NonW	<25	30-40
Recall D23	AS3;CP2D	155992	254	0	68	566000	M	33	ASIAN	0.228376	11.2488	NA	155	67	24.2738	23	NonW	<25	30-40
Recall D42	AS3;CP2D	309016	275	0	96	792000	M	33	ASIAN	0.228376	11.2488	NA	155	67	24.2738	42	NonW	<25	30-40
Recall D23	AS3;CP2D	136328	304	0	23	146000	M	61	HIGH	0.614943	38.7062	22.1344	245	72	33.2243	23	NonW	>30	60-70
Recall D10	AS3;CP2D	102016	258	0	25	117000	M	61	HIGH	0.614943	38.7062	22.1344	245	72	33.2243	10	NonW	>30	60-70
Recall D42	AS3;CP2D	150752	264	0	27	184000	M	61	HIGH	0.614943	38.7062	22.1344	245	72	33.2243	42	NonW	>30	60-70
Recall D10	AS3;CP2D	84648	182	0	78	294000	F	43	HISPANIC	0.837873	8.45555	NA	130	67	20.3587	10	NonW	<25	40-50
Recall D23	AS3;CP2D	134408	210	0	106	184000	F	43	HISPANIC	0.837873	8.45555	NA	130	67	20.3587	23	NonW	<25	40-50
Recall D42	AS3;CP2D	395128	276	0	69	155000	F	43	HISPANIC	0.837873	8.45555	NA	130	67	20.3587	42	NonW	<25	40-50
Recall D42	AS1;CPD	289336	597	0	264	48100	M	71	HIGH	0.27976	72.0009	NA	200	71	27.8913	42	NonW	25-30	>70
Recall D10	AS1;CPD	185264	484	2	109	36000	M	71	HIGH	0.27976	72.0009	NA	200	71	27.8913	10	NonW	25-30	>70
Recall D23	AS1;CPD	236896	651	1	235	55000	M	71	HIGH	0.27976	72.0009	NA	200	71	27.8913	23	NonW	25-30	>70
Recall D42	AS1;CPD	358432	171	0	170	335000	M	59	CAUCASIAN	0.214238	52.8923	NA	230	73	30.3415	42	W	>30	50-60
Recall D10	AS1;CPD	219392	234	0	13	79600	M	59	CAUCASIAN	0.214238	52.8923	NA	230	73	30.3415	10	W	>30	50-60
Recall D23	AS1;CPD	349632	232	1	69	125000	M	59	CAUCASIAN	0.214238	52.8923	NA	230	73	30.3415	23	W	>30	50-60
Recall D10	AS3;CP2D	108280	252	0	84	431000	F	57	CAUCASIAN	0.265533	24.1175	7.29084	153	64	26.2595	10	W	25-30	50-60
Recall D23	AS3;CP2D	232216	184	0	90	614000	F	57	CAUCASIAN	0.265533	24.1175	7.29084	153	64	26.2595	23	W	25-30	50-60
Recall D42	AS3;CP2D	356824	139	0	173	887000	F	57	CAUCASIAN	0.265533	24.1175	7.29084	153	64	26.2595	42	W	25-30	50-60
Recall D23	AS1;CPD	51688	195	1	11	159000	F	48	CAUCASIAN	0.61265	12.7026	NA	140	65	23.2947	23	W	<25	40-50
Recall D10	AS1;CPD	22024	185	1	566	620000	F	48	CAUCASIAN	0.61265	12.7026	NA	140	65	23.2947	10	W	<25	40-50
Recall D42	AS1;CPD	102704	191	0	103	416000	F	48	CAUCASIAN	0.61265	12.7026	NA	140	65	23.2947	42	W	<25	40-50
Recall D23	AS3;CP2D	208824	228	0	26	85700	M	55	AFRAMRCN	0.614418	23.1155	57.1551	270	74	34.6622	23	NonW	>30	50-60
Recall D10	AS3;CP2D	201576	338	2	17	67000	M	55	AFRAMRCN	0.614418	23.1155	57.1551	270	74	34.6622	10	NonW	>30	50-60
Recall D42	AS3;CP2D	353872	277	1	54	132000	M	55	AFRAMRCN	0.614418	23.1155	57.1551	270	74	34.6622	42	NonW	>30	50-60
Recall D23	AS3;CP2D	214952	278	0	77	336000	F	46	CAUCASIAN	0.147065	14.6405	NA	170	65	28.2864	23	W	25-30	40-50
Recall D10	AS3;CP2D	93144	281	0	85	317000	F	46	CAUCASIAN	0.147065	14.6405	NA	170	65	28.2864	10	W	25-30	40-50
Recall D42	AS3;CP2D	327672	303	0	81	463000	F	46	CAUCASIAN	0.147065	14.6405	NA	170	65	28.2864	42	W	25-30	40-50
Recall D23	AS1;CPD	147272	1041	2	379	530000	F	31	HISPANIC	0.263603	36.5453	57.1948	320	63	56.6793	23	NonW	>30	30-40
Recall D10	AS1;CPD	94616	983	0	106	364000	F	31	HISPANIC	0.263603	36.5453	57.1948	320	63	56.6793	10	NonW	>30	30-40
Recall D42	AS1;CPD	195128	1120	0	1013	183000	F	31	HISPANIC	0.263603	36.5453	57.1948	320	63	56.6793	42	NonW	>30	30-40
Recall D42	AS1;CPD	291856	653	2	133	35200	F	73	HIGH	0.157456	36.4959	43.8537	174	64	29.8638	42	NonW	25-30	>70
Recall D23	AS1;CPD	126320	742	0	63	33100	F	73	HIGH	0.157456	36.4959	43.8537	174	64	29.8638	23	NonW	25-30	>70
Recall D10	AS1;CPD	62616	743	0	23	157000	F	73	HIGH	0.157456	36.4959	43.8537	174	64	29.8638	10	NonW	25-30	>70
Recall D10	AS1;CPD	404192	249	1	263	219000	M	63	CAUCASIAN	0.418361	52.1526	44.2675	189	69	27.9074	10	W	25-30	60-70
Recall D23	AS1;CPD	258656	322	1	107	463000	M	63	CAUCASIAN	0.418361	52.1526	44.2675	189	69	27.9074	23	W	25-30	60-70
Recall D42	AS1;CPD	391088	291	0	102	526000	M	63	CAUCASIAN	0.418361	52.1526	44.2675	189	69	27.9074	42	W	25-30	60-70
Recall D10	AS3;CP2D	37680	199	2	24	78900	M	58	OTHER	0.177049	26.3925	NA	165	67	25.8398	10	NonW	25-30	50-60
Recall D42	AS3;CP2D	93128	173	4	63	217000	M	58	OTHER	0.177049	26.3925	NA	165	67	25.8398	42	NonW	25-30	50-60
Recall D23	AS3;CP2D	87696	253	1	75	209000	M	58	OTHER	0.177049	26.3925	NA	165	67	25.8398	23	NonW	25-30	50-60
Recall D10	AS3;CP2D	204616	194	1	36	85400	M	57	CAUCASIAN	1.50801	30.0668	26.9787	215	72	29.1561	10	W	25-30	50-60
Recall D42	AS3;CP2D	413056	223	0	72	354000	M	57	CAUCASIAN	1.50801	30.0668	26.9787	215	72	29.1561	42	W	25-30	50-60
Recall D23	AS3;CP2D	311056	225	0	44	124000	M	57	CAUCASIAN	1.50801	30.0668	26.9787	215	72	29.1561	23	W	25-30	50-60
Recall D42	AS1;CPD	541088	939	3	498	511000	F	45	CAUCASIAN	0.221109	4.84567	40.1051	165	69	24.3636	42	W	<25	40-50
Recall D10	AS1;CPD	330632	1025	1	79	179000	F	45	CAUCASIAN	0.221109	4.84567	40.1051	165	69	24.3636	10	W	<25	40-50
Recall D23	AS1;CPD	413208	881	1	81	314000	F	45	CAUCASIAN	0.221109	4.84567	40.1051	165	69	24.3636	23	W	<25	40-50
Recall D42	AS1;CPD	339048	511	5	322	266000	M	61	CAUCASIAN	0.652225	45.4954	32.6819	200	72	27.1219	42	W	25-30	60-70
Recall D10	AS1;CPD	86992	398	2	49	152000	M	61	CAUCASIAN	0.652225	45.4954	32.6819	200	72	27.1219	10	W	25-30	60-70
Recall D23	AS1;CPD	164224	432	1	55	195000	M	61	CAUCASIAN	0.652225	45.4954	32.6819	200	72	27.1219	23	W	25-30	60-70
Recall D10	AS1;CPD	216192	10943	5	363	1550000	F	30	CAUCASIAN	0.14661	10.9529	NA	185	65	30.7822	10	W	>30	20-30
Recall D42	AS1;CPD	392112	8902	5	391	2750000	F	30	CAUCASIAN	0.14661	10.9529	NA	185	65	30.7822	42	W	>30	20-30
Recall D23	AS1;CPD	345496	10965	3	350	2660000	F	30	CAUCASIAN	0.14661	10.9529	NA	185	65	30.7822	23	W	>30	20-30
Recall D23	AS3;CP2D	106960	267	0	48	691000	F	74	CAUCASIAN	0.164395	29.5045	NA	150	63	26.5684	23	W	25-30	>70
Recall D10	AS3;CP2D	43824	161	0	41	627000	F	74	CAUCASIAN	0.164395	29.5045	NA	150	63	26.5684	10	W	25-30	>70
Recall D42	AS3;CP2D	113688	185	0	33	1150000	F	74	CAUCASIAN	0.164395	29.5045	NA	150	63	26.5684	42	W	25-30	>70
Recall D42	AS3;CP2D	203016	301	0	31	119000	F	27	CAUCASIAN	0.159098	25.4988	17.1891	155	64	26.6028	42	W	25-30	20-30
Recall D23	AS3;CP2D	201584	363	1	29	81700	F	27	CAUCASIAN	0.159098	25.4988	17.1891	155	64	26.6028	23	W	25-30	20-30
Recall D10	AS3;CP2D	63424	266	0	8	57300	F	27	CAUCASIAN	0.159098	25.4988	17.1891	155	64	26.6028	10	W	25-30	20-30
Recall D42	AS3;CP2D	372312	119	0	28	220000	F	35	AFRAMRCN	0.627783	15.3697	22.1344	133	65	22.1299	42	NonW	<25	30-40
Recall D23	AS3;CP2D	388216	232	0	21	135000	F	35	AFRAMRCN	0.627783	15.3697	22.1344	133	65	22.1299	23	NonW	<25	30-40
Recall D10	AS3;CP2D	60792	204	0	13	158000	F	53	HIGH	0.226797	6.82959	25.9695	132	65	21.9636	10	NonW	<25	50-60
Recall D42	AS3;CP2D	110376	204	2	23	369000	F	53	HIGH	0.226797	6.82959	25.9695	132	65	21.9636	42	NonW	<25	50-60
Recall D23	AS3;CP2D	100008	207	1	32	322000	F	53	HIGH	0.226797	6.82959	25.9695	132	65	21.9636	23	NonW	<25	50-60

## Sheet: Fig 2A
Analyte	log2 fold-change	log10 q-value
HETE	8.83868e-07	2.17906
FA(14:0)	7.93619e-07	1.9825
FA(12:0)	6.89718e-07	1.48961
HODE	6.11333e-07	1.16029
Atherospermidine	-2.79705e-07	1.16029
(R)-S-Lactoylglutathione	-8.42905e-07	1.16029
AC(3:1)	-5.89697e-07	1.16029
Decanoic acid	5.89217e-07	1.16029
AC(6-OH)	-6.49214e-07	1.16029
2/3-Phospho-D-glycerate	-5.79233e-07	1.16029
FA(18:3)	6.53425e-07	1.14922
AC(4-DC)	-5.41257e-07	1.1106
FA(16:1)	5.45535e-07	1.03925
g-Oxalo-crotonate	4.7342e-07	1.02595
FA(18:1)	4.95246e-07	0.993923
Thymidine	-4.20321e-07	0.969047
Phosphate	-5.1284e-07	0.969047
FA(C9:0)	4.37658e-07	0.93187
4-Hydroxyphenylacetate	4.93547e-07	0.93187
FA(4:0)	6.39347e-07	0.876364
3alpha-7alpha-12alpha-Trihydroxy-5beta-cholanate	5.04782e-07	0.873962
FA(14:1)	5.15476e-07	0.869224
Spermidine	-5.2096e-07	0.868958
FA(20:5)	4.37407e-07	0.868958
AC(18:1)	-4.46002e-07	0.867619
AC(22:5)	-5.56702e-07	0.867619
Triethanolamine	-5.12407e-07	0.853198
Pantetheine 4--phosphate	-2.89064e-07	0.853198
Inosine	-4.94772e-07	0.847519
2-3-Dinor-8-iso prostaglandin F2alpha	4.38437e-07	0.847519
FA(18:2)	4.46118e-07	0.830043
L-arginine	4.39259e-07	0.664168
Indole-5-6-quinone	4.11617e-07	0.664168
Sphingosine 1-phosphate	-4.16955e-07	0.652465
AC(8-OH)	-3.55332e-07	0.576321
AC(2:0)	-4.01288e-07	0.566911
AC(3-DC)	-3.53203e-07	0.565904
AC(12:1)	-3.24059e-07	0.565904
2-Hydroxyglutarate	-3.9825e-07	0.565904
AMP	4.60219e-07	0.565904
Prostaglandin F2alpha/beta/D1	3.80802e-07	0.565904
Dopamine	-2.68782e-07	0.565904
Diphosphate	-4.67163e-07	0.523098
Hypoxanthine	3.17985e-07	0.459229
AC(16:1)	-3.55155e-07	0.459229
Phosphoenolpyruvate	-3.66997e-07	0.459229
Mannitol/Sorbitol/Glucitol/Iditol	3.85272e-07	0.459229
N-Acetyl-L-leucine	-3.97292e-07	0.459229
Rhamnose/Fucose	3.64247e-07	0.459229
Pyruvate	-4.28421e-07	0.459229
UMP	3.55172e-07	0.459229
3alpha-12alpha-Dihydroxy-5beta-cholanate	3.75905e-07	0.459229
Spermine	-3.62663e-07	0.459229
FA(20:3)	3.74126e-07	0.459229
Propanoyl-carnitine	-3.4104e-07	0.459229
Carnosine	-3.14826e-07	0.453045
ADP-D-ribose	-3.36774e-07	0.438763
AC(5-OH)	-3.23423e-07	0.429403
Phosphocreatine	4.04325e-07	0.419481
Uridine	3.23215e-07	0.419481
Flavin mononucleotide	-3.69214e-07	0.407746
Thioredoxin disulfide	3.19963e-07	0.398779
AC(7-Me2)	1.93605e-07	0.39575
Acetoacetate	-3.3485e-07	0.391322
GDP	-2.91067e-07	0.378676
Catechin	3.28128e-07	0.359364
D-Ribitol 5-phosphate	3.1675e-07	0.353362
5-Methylthioadenosine	-6.95191e-08	0.341082
N-Acetyl-leucyl-leucine	-2.87044e-07	0.341082
ADP	-9.76728e-08	0.338372
L-asparagine	-2.65096e-07	0.331689
Citrate	-2.82736e-07	0.328756
N1-Acetylspermine	-3.15617e-07	0.325862
Bilirubin	-2.97409e-07	0.325862
FA(20:4)	2.32781e-07	0.325862
Pantothenate	-2.9342e-07	0.325862
AC(5:1-DC)	-2.71426e-07	0.325862
Taurine	3.79876e-07	0.292464
Diallyl sulfide	2.66704e-07	0.292464
Nicotinamide	-2.81632e-07	0.292464
Cys-Gly	-3.2284e-07	0.292464
2-Methyleneglutarate	-3.18332e-07	0.275318
N-Glycoloyl-neuraminate	2.58152e-07	0.274687
NAD+	-2.67681e-07	0.259297
AC(5-DC)	2.21956e-07	0.251742
AC(8:0)	-1.704e-07	0.251742
AC(16:1-OH)	-2.89489e-07	0.251742
Pantetheine	-2.54205e-07	0.251742
GMP	2.42143e-07	0.232845
Cholesterol sulfate	3.13257e-07	0.232845
Coenzyme A	-2.73149e-07	0.232845
4-Isopentylphenol	2.17237e-07	0.227182
L-isoleucine	2.45533e-07	0.227182
Succinate	2.43452e-07	0.227182
4-Aminobenzoate	-2.35524e-07	0.227182
FA(C8:0)	1.9623e-07	0.251742
Ribose/Ribulose/Arabinose/Xylose/Xylulose	-2.63058e-07	0.251742
3-Oxalomalate	-1.64425e-07	0.251742
Glycocholate	2.52405e-07	0.251742
Ergothioneine	-2.3757e-07	0.210815
Aminofructose 6-phosphate	-2.30939e-07	0.21012
Prostaglandin A2/B2	2.52755e-07	0.19806
AC(16)	-2.13691e-07	0.195571
ITP	-2.0475e-07	0.183827
AC(7-DC)	-2.00287e-07	0.183827
L-Iduronate 2-sulfate	2.8633e-07	0.183827
AC(5:0)	-2.20972e-07	0.182822
AC(4-Me)	-2.18835e-07	0.176652
S-Adenosyl-L-homocysteine	2.15472e-07	0.176131
2-Deoxy-alpha-D-glucoside	-2.17143e-07	0.176131
benzoate	-2.08882e-07	0.157288
D-Fructose 1-6-bisphosphate	-1.54596e-07	0.155099
L-phenylalanine	-1.93475e-07	0.136444
6-Phospho-D-gluconate	-1.51042e-07	0.135987
Dimethylglycine	-1.98161e-07	0.134839
N-Acetyl-L-ornithine	2.33842e-07	0.123412
N-Acetylmethionine	-1.83924e-07	0.119927
AC(18:4)	1.55536e-07	0.119927
Glucosinolate	-1.84343e-07	0.119927
AC(17:0)	-1.7554e-07	0.119927
L-tryptophan	-2.17479e-07	0.119927
gamma-L-Glutamyl-L-cysteine	-2.11233e-07	0.119927
ATP	-1.49437e-07	0.119927
Pyridoxamine 5'-phosphate	-5.35007e-08	0.115923
2S-5S-Methionine sulfoximine	1.78823e-07	0.106606
Biliverdin	-1.50213e-07	0.106149
L-serine	-1.71721e-07	0.105951
UDP	2.10833e-07	0.0993472
1-Hydroxy-2-naphthoate	-9.02789e-08	0.0993472
S-Adenosyl-L-methionine	-3.51384e-08	0.0993472
N1-N12-Diacetylspermine	1.7878e-07	0.0905011
alpha-N-Peptidyl-L-glutamine	1.59227e-07	0.0837345
AC(14:1)	-1.50295e-07	0.0837345
AC(5:1)	-1.39895e-07	0.0837345
AC(10:0)	-9.05505e-08	0.0837345
S-Glutathionyl-L-cysteine	2.23623e-07	0.0837345
Prostaglandin G2	1.65527e-07	0.0837345
L-Carnitine	1.56242e-07	0.0837345
Prostaglandin D2/E2//Thromboxane A2	1.49193e-07	0.0837345
FA(18:0)	-1.0547e-07	0.0837345
N-Methylethanolamine phosphate	-1.5406e-07	0.0837345
Diethanolamine	-1.60578e-07	0.0837345
AC(9-Me2)	-1.41999e-07	0.0837345
2-5-Dihydroxybenzoate	1.47288e-07	0.0837345
L-Methionine S-oxide	9.37815e-08	0.0837345
Guanine	-1.59825e-07	0.0837345
Curcumin	-9.40928e-08	0.0837345
Nicotinate ribonucleotide	-1.59476e-07	0.0837345
Fumarate	1.73647e-07	0.0837345
6-Hydroxykynurenic acid	-1.30712e-07	0.0837345
trans-Homoaconitate	-1.3924e-07	0.0837345
Sedoheptulose 7-phosphate	-1.46917e-07	0.0837345
5-Hydroxyisourate	1.11061e-07	0.0837345
AC(15-OH)	-1.3106e-07	0.0837345
p-Hydroxyphenylacetylglycine	-1.65714e-07	0.0837345
Choline	-1.50963e-07	0.0837345
hippurate	1.29008e-07	0.0837345
Adenylosuccinic acid	1.07716e-07	0.0837345
1-2-Dihydroxy-7-hydroxymethylnaphthalene	-1.32052e-07	0.0837345
2-3-Bisphosphoglycerate	-7.2358e-08	0.0837345
5-Aminolevulinate	-1.39027e-07	0.0837345
3-4-Dihydroxy-L-phenylalanine	-1.19849e-07	0.0837345
trans-4-Hydroxy-L-proline	-1.38181e-07	0.0837345
N1-Acetylspermidine	-1.77669e-07	0.0837345
gamma-Glutamyl-Se-methylselenocysteine	-1.24225e-07	0.0837345
L-Tryptophanamide	1.35611e-07	0.0837345
AC(18:2)	-1.32649e-07	0.0837345
L-lysine	1.24012e-07	0.0837345
Malate	1.52874e-07	0.0837345
L-methionine	7.5909e-08	0.0837345
AC(14-OH)	-1.41079e-07	0.0837345
D-Erythrose 4-phosphate	-1.0972e-07	0.0837345
Dopaquinone	-5.45994e-08	0.0837345
Acetyl-D-galactosamine	-1.24962e-07	0.0837345
Urate	1.25578e-07	0.0837345
L-cysteine	7.71884e-08	0.0837345
Pentose phosphates	1.45663e-07	0.0837345
N6-N6-N6-Trimethyl-L-lysine	-1.19162e-07	0.0837345
Propionate	-1.0644e-07	0.0837345
5-Oxoproline	-7.01259e-08	0.0837345
4-Acetamidobutanoate	1.22322e-07	0.0837345
IMP	1.54874e-07	0.0812289
N-Succinyl-L-glutamate	-1.16564e-07	0.0812289
Catechol	1.16098e-07	0.0802762
Uracil	1.11341e-07	0.0790405
(S)(+)-Allantoin	-1.18481e-07	0.0786561
AC(18:0)	1.13152e-07	0.0786561
AC(18:1-OH)	1.08749e-07	0.0786561
L-cystine	1.4422e-07	0.0770152
(R)-(Homo)3-citrate	-1.03395e-07	0.075722
N-Acetyl-L-glutamate	-1.05808e-07	0.0752215
3-Sulfocatechol	1.11256e-07	0.0752215
Oxaloglutarate	1.06902e-07	0.0752215
Kynurenine	1.04132e-07	0.0752215
AC(12:0)	-1.02111e-07	0.0748578
Glycodeoxycholate/Glychenodeoxycholate	-9.42227e-08	0.074017
AC(14:0)	-9.11411e-08	0.0676848
L-glutamate	9.31086e-08	0.0626427
D-Hexose-phosphate	-9.45267e-08	0.0626427
D-Glyceraldehyde 3-phosphate/Glycerone phosphate	9.94368e-08	0.0626427
L-valine	9.96912e-08	0.0626427
Xanthine	-7.48469e-08	0.059535
Putrescine	7.63853e-08	0.059535
D-Glucose	-1.19706e-07	0.059535
Sphingosine	-8.40079e-08	0.0563588
Cholesterol	-8.90631e-08	0.053804
AC(16-OH)	9.53889e-08	0.0476018
AC(6:0)	7.92526e-08	0.0450141
Ascorbate	-7.91594e-08	0.0450141
AC(18:3)	7.42244e-08	0.0450141
L-threonine	-7.57068e-08	0.0450141
NADP+	-6.90162e-08	0.0450141
Cytidine	-1.16426e-07	0.0450141
Glutathione	-8.5352e-08	0.0447241
Lactate	4.71746e-08	0.0447241
Creatinine	6.64098e-08	0.0441402
3',5'-Cyclic IMP	-2.52351e-08	0.0441402
Asymmetric dimethyl arginine	7.69368e-08	0.0441402
3D-(3-5/4)-Trihydroxycyclohexane-1-2-dione	-7.11453e-08	0.0441402
glycine	4.87419e-08	0.0441402
L-glutamine	-4.1346e-08	0.0429106
AC(12-OH)	8.16916e-08	0.0429106
Ferric gluconate	-5.89865e-08	0.0429106
4-Coumarate	6.69521e-08	0.0419061
Beta Hydroxybutyrate	-6.84114e-08	0.0419061
L-Cysteate	-6.72622e-08	0.0419061
AC(10-OH3)	6.62289e-08	0.0419061
AC(9-OH)	6.25031e-08	0.0384823
9-Oxononanoic acid	-5.06945e-08	0.0384823
Serotonin	5.98869e-08	0.0384823
L-histidine	-5.91397e-08	0.0384823
AC(6:1)	-5.26731e-08	0.0384823
Creatine	-5.48027e-08	0.0320787
Phosphoserine	-5.76893e-08	0.0320787
N6-Methyl-L-lysine	-5.4014e-08	0.0320787
Adenine	-3.31606e-08	0.0320787
pipecolate	5.3466e-08	0.0320787
AC(10-OH)	4.25398e-08	0.0310746
D-Glucosamine	-5.12104e-08	0.0310514
FA(C6:0)	-1.93419e-08	0.0299579
Caffeine	-4.74193e-08	0.0287449
Glucoronate/Galacturonate/Fructuronate/Iduronate/Mannuronate	4.66939e-08	0.0282188
Allantoate	4.17282e-08	0.0282188
D-glucono-1,5-lactone	-4.29925e-08	0.0282188
L-tyrosine	4.31167e-08	0.0272625
Glutathione disulfide	-5.15314e-08	0.0272625
D-Glucono-1-5-lactone 6-phosphate	-3.77337e-08	0.0272625
D-Ribose 5-diphosphate	4.45785e-08	0.0272625
AC(4:1)	4.06983e-08	0.0272625
FA(16:0)	-2.56899e-08	0.0181602
UDP-D-glucuronate	-2.01259e-08	0.0181602
FA(22:6)	-3.31836e-08	0.0181602
Ornithine	3.01654e-08	0.0178569
2-Oxoglutarate	3.06505e-08	0.0178569
Riboflavin	1.88247e-08	0.0178569
N-Acetylneuraminate	-3.10291e-08	0.0178569
L-Citrulline	2.99773e-08	0.0178569
L-alanine	-2.64673e-08	0.0160055
Dihydro-beta-erythroidine	1.21703e-08	0.0116993
1-O-Galloyl-beta-D-glucose	-2.07525e-08	0.0104864
2-Aminomuconate	-1.32788e-08	0.00715457
Fe(III)dicitrate	-1.67975e-08	0.00455756
Hemine	1.39529e-08	0.00455756
AC(8:1)	1.20565e-08	0.00455756
UDP-glucose	1.44891e-08	0.00455756
AC(4:0)	-1.34778e-08	0.00455756
AC(i4:0)	-1.34659e-08	0.00455756
Mevalonate	1.14207e-08	0.00455756
AC(3-OH)	-1.24671e-08	0.00455756
Itaconate	-8.33297e-09	0.00286472
AC(20:4)	-9.52886e-09	0.00286472
Dehydroascorbate	-6.54729e-09	0.00280296
methylglyoxal	5.03321e-09	0.00280296
UDP-N-acetyl-D-glucosamine	6.11802e-09	0.00280296
IDP	-3.75535e-09	0.00280296
AC(14:1-OH)	3.44038e-09	0.00280296
N-Acyl-D-glutamate	2.7063e-09	0.00280296
Xanthosine	2.27753e-09	0.00280296
5-6-Dihydrothymine	1.32543e-09	0.00280296
AC(16:2)	1.6047e-09	0.00280296

## Sheet: Fig 2B
Analyte	log2 fold-change	log10 q-value
alpha-N-Peptidyl-L-glutamine	0.000611025	5.67452
S-Adenosyl-L-homocysteine	-0.000529487	3.71492
9-Oxononanoic acid	0.000392401	2.75409
Catechol	-0.000451763	2.51049
FA(C8:0)	0.000337856	2.44532
Acetyl-D-galactosamine	0.000413649	2.04081
2-Aminomuconate	-0.000269984	2.04081
Adenine	-0.000249261	1.87113
Taurine	0.000522329	1.80299
3-4-Dihydroxy-L-phenylalanine	0.000321825	1.58133
Dimethylglycine	0.000359546	1.58133
L-alanine	0.000348587	1.58133
Fe(III)dicitrate	0.000359759	1.58133
Spermidine	0.000378842	1.58133
methylglyoxal	0.000277189	1.58133
FA(C6:0)	0.000139391	1.57147
L-methionine	0.000207662	1.57092
Coenzyme A	-0.000379665	1.52043
glycine	0.000231961	1.50507
AC(3-OH)	-0.000333155	1.24868
AC(5-DC)	0.000269074	1.24868
L-threonine	0.000301	1.23129
5-Aminolevulinate	0.000316737	1.20938
N1-Acetylspermine	0.000323268	1.13136
5-Hydroxyisourate	0.000234576	1.13136
AC(7-DC)	-0.000268745	1.13136
trans-4-Hydroxy-L-proline	0.000303723	1.13136
N-Acyl-D-glutamate	0.000294979	1.13136
N-Succinyl-L-glutamate	0.000292403	1.11846
ADP-D-ribose	0.000288166	1.11846
Curcumin	0.000184369	1.06619
trans-Homoaconitate	0.000272338	1.02642
FA(C9:0)	0.000240522	1.01664
Thymidine	0.000222137	0.989662
gamma-Glutamyl-Se-methylselenocysteine	0.000248736	0.899314
Decanoic acid	0.000267155	0.899314
Phosphoserine	0.000281883	0.855087
AC(14:0)	-0.000232369	0.815578
IDP	0.00024553	0.815578
3alpha-12alpha-Dihydroxy-5beta-cholanate	0.000265899	0.781992
Thioredoxin disulfide	-0.00024465	0.781992
L-tyrosine	0.000251894	0.758383
L-Cysteate	0.000252773	0.758383
Glucosinolate	0.000237981	0.758383
Mannitol/Sorbitol/Glucitol/Iditol	-0.000259278	0.758383
L-arginine	0.000248996	0.758383
AC(15-OH)	-0.000222661	0.753023
2-3-Bisphosphoglycerate	0.000124333	0.697968
Rhamnose/Fucose	-0.000238724	0.697968
Phosphate	0.000228992	0.695992
FA(18:0)	0.000163465	0.683085
3alpha-7alpha-12alpha-Trihydroxy-5beta-cholanate	0.000233672	0.679955
Inosine	0.000242804	0.679955
AC(10-OH3)	-0.000228856	0.643748
FA(16:0)	0.000166979	0.611573
AC(5:0)	0.000218188	0.604102
Itaconate	0.000184904	0.593205
AC(10-OH)	-0.000178818	0.593205
AC(4-Me)	0.000214651	0.593205
Dehydroascorbate	0.000186134	0.593205
Spermine	0.00021755	0.593205
4-Coumarate	0.000214046	0.593205
FA(18:2)	0.000203493	0.593205
Citrate	0.000198855	0.593205
FA(18:1)	0.000194712	0.593205
AC(8-OH)	-0.00018101	0.588612
Biliverdin	-0.000173543	0.579437
Ferric gluconate	0.000175202	0.560113
hippurate	0.000183474	0.507618
N1-Acetylspermidine	0.000258918	0.504694
Glycodeoxycholate/Glychenodeoxycholate	0.000177214	0.502574
N-Acetyl-L-ornithine	0.000232648	0.497927
3',5'-Cyclic IMP	6.58752e-05	0.491004
FA(20:5)	0.00017206	0.491004
Nicotinamide	0.000190981	0.491004
AC(6:1)	0.000168352	0.491004
Cytidine	0.000283031	0.491004
N1-N12-Diacetylspermine	0.000199238	0.488675
Cholesterol sulfate	0.000232753	0.470275
Fumarate	-0.000219108	0.470275
AC(5:1)	0.000162508	0.470275
L-serine	0.00017648	0.470275
Succinate	0.000184015	0.470275
6-Phospho-D-gluconate	0.000136612	0.463204
L-tryptophan	-0.000208598	0.458706
FA(12:0)	0.000179198	0.451
L-Carnitine	0.000184419	0.451
L-histidine	0.000172485	0.428274
GMP	-0.000168745	0.427832
Urate	0.000175695	0.420916
Sedoheptulose 7-phosphate	0.000176612	0.420916
Malate	-0.000198985	0.397527
AC(16:1)	-0.000163344	0.39634
L-Methionine S-oxide	0.000105824	0.39634
Uracil	-0.000159143	0.387944
AC(3-DC)	-0.000144213	0.387944
2-5-Dihydroxybenzoate	0.000162821	0.387944
6-Hydroxykynurenic acid	-0.000146184	0.387944
4-Aminobenzoate	-0.000158322	0.387944
2-Hydroxyglutarate	0.000162057	0.387043
Creatinine	0.000143416	0.38544
Diallyl sulfide	0.000151919	0.38544
Dopamine	0.000108771	0.38544
D-Ribose 5-diphosphate	0.000174479	0.38544
Pantetheine	-0.000154025	0.36969
Cys-Gly	-0.000180038	0.36969
(R)-(Homo)3-citrate	0.00014675	0.36969
HODE	0.000152188	0.360986
Dopaquinone	6.5816e-05	0.360986
AC(i4:0)	0.000151233	0.360986
AC(4:0)	0.000151223	0.360986
D-Fructose 1-6-bisphosphate	0.000112424	0.360986
Phosphocreatine	-0.000180773	0.355688
2-3-Dinor-8-iso prostaglandin F2alpha	-0.000138328	0.339518
AC(18:4)	0.000120179	0.335426
HETE	0.000156824	0.323449
pipecolate	0.000146526	0.323449
D-Erythrose 4-phosphate	0.000119497	0.298326
L-glutamate	0.000131622	0.298326
p-Hydroxyphenylacetylglycine	0.000160619	0.298326
Prostaglandin G2	0.00015039	0.298326
2/3-Phospho-D-glycerate	0.000136405	0.298326
gamma-L-Glutamyl-L-cysteine	-0.000150457	0.283657
ADP	4.26755e-05	0.283657
Dihydro-beta-erythroidine	6.69201e-05	0.283657
FA(18:3)	0.000150819	0.283657
AC(8:1)	0.000106224	0.283003
Riboflavin	8.18518e-05	0.283003
L-asparagine	0.00011533	0.283003
FA(14:0)	0.000135121	0.275435
Propionate	-0.000112337	0.264584
Ribose/Ribulose/Arabinose/Xylose/Xylulose	0.00012967	0.263689
Sphingosine 1-phosphate	0.000121996	0.255931
AC(20:4)	-0.000127078	0.255931
AC(12:1)	0.000100383	0.254741
3D-(3-5/4)-Trihydroxycyclohexane-1-2-dione	-0.000119066	0.25435
Hemine	0.000108728	0.25435
AC(14:1-OH)	-0.000140161	0.25435
L-lysine	0.000114963	0.25435
N-Glycoloyl-neuraminate	-0.000113903	0.25435
AC(22:5)	-0.000139134	0.25435
2-Methyleneglutarate	0.000138863	0.25435
3-Oxalomalate	-7.64188e-05	0.25435
AC(16-OH)	-0.000134764	0.25435
FA(14:1)	0.000123876	0.253545
AC(7-Me2)	6.99239e-05	0.253545
D-Glucose	0.000152458	0.248654
FA(20:3)	0.000121508	0.24025
ITP	0.000103951	0.24025
Nicotinate ribonucleotide	-0.000122766	0.234748
Bilirubin	-0.000110768	0.220146
Uridine	-0.000104468	0.217749
NAD+	-0.000108496	0.217749
D-Ribitol 5-phosphate	0.000109563	0.216385
L-Iduronate 2-sulfate	-0.000136331	0.216001
D-glucono-1,5-lactone	-0.000101736	0.216001
(S)(+)-Allantoin	-0.000109477	0.216001
UDP	0.000126754	0.216001
AC(18:3)	-9.84203e-05	0.216001
Oxaloglutarate	-0.000105428	0.216001
L-cysteine	-6.62701e-05	0.21484
Pantothenate	-0.000102338	0.206055
2-Deoxy-alpha-D-glucoside	0.000100772	0.198994
AC(16:2)	-0.000102439	0.195467
Xanthosine	-9.10223e-05	0.186946
Acetoacetate	9.97906e-05	0.185267
Diphosphate	0.000115586	0.179934
IMP	-0.000124071	0.179207
Adenylosuccinic acid	-7.24081e-05	0.172687
AC(14-OH)	-0.000101297	0.169229
Glycocholate	8.78089e-05	0.158587
1-O-Galloyl-beta-D-glucose	-8.09632e-05	0.158587
AC(4-DC)	8.46306e-05	0.158587
UDP-D-glucuronate	5.22116e-05	0.15767
UDP-N-acetyl-D-glucosamine	-8.72901e-05	0.15767
Choline	9.25729e-05	0.15767
L-valine	-8.70242e-05	0.147228
AC(5-OH)	7.73707e-05	0.147228
Atherospermidine	3.74953e-05	0.147228
1-Hydroxy-2-naphthoate	4.2191e-05	0.147228
AC(17:0)	-7.50732e-05	0.147228
FA(4:0)	-0.000102661	0.147228
N-Methylethanolamine phosphate	8.27195e-05	0.147228
Catechin	8.31401e-05	0.147228
AC(3:1)	7.80047e-05	0.147228
D-Glyceraldehyde 3-phosphate/Glycerone phosphate	-8.2378e-05	0.147228
Lactate	4.87861e-05	0.147228
Propanoyl-carnitine	7.63837e-05	0.147228
N6-N6-N6-Trimethyl-L-lysine	7.7702e-05	0.147228
UDP-glucose	8.1741e-05	0.144086
Caffeine	-7.67687e-05	0.144086
Putrescine	6.3839e-05	0.144086
Allantoate	-7.02065e-05	0.143903
L-isoleucine	7.46439e-05	0.136647
L-Tryptophanamide	7.48903e-05	0.136647
AC(6-OH)	8.16125e-05	0.136647
L-glutamine	4.33577e-05	0.136647
5-Oxoproline	-4.19329e-05	0.13416
UMP	-7.05761e-05	0.130579
4-Isopentylphenol	6.21816e-05	0.130121
AC(16)	-6.42717e-05	0.12635
D-Hexose-phosphate	6.60607e-05	0.123792
AC(14:1)	6.16436e-05	0.123792
Beta Hydroxybutyrate	6.95475e-05	0.123752
AMP	-7.55171e-05	0.115857
L-Citrulline	6.5903e-05	0.111653
FA(22:6)	6.29751e-05	0.111653
AC(18:1)	-5.71383e-05	0.109393
(R)-S-Lactoylglutathione	-8.55317e-05	0.109393
Ascorbate	-5.92153e-05	0.109393
Ornithine	5.67555e-05	0.109393
Sphingosine	5.57221e-05	0.109393
AC(9-Me2)	-5.62215e-05	0.109393
AC(12:0)	5.585e-05	0.109393
L-phenylalanine	5.47008e-05	0.109393
Pyridoxamine 5'-phosphate	-1.65083e-05	0.109393
Cholesterol	-5.78049e-05	0.109393
NADP+	4.98394e-05	0.109393
AC(18:0)	5.6832e-05	0.109393
D-Glucosamine	-5.74897e-05	0.109393
AC(10:0)	3.24483e-05	0.109393
3-Sulfocatechol	5.70431e-05	0.103151
4-Hydroxyphenylacetate	5.0943e-05	0.0972578
benzoate	-5.12772e-05	0.0942086
Triethanolamine	-5.32111e-05	0.0858794
AC(2:0)	4.64369e-05	0.0813133
FA(16:1)	4.64822e-05	0.0813133
g-Oxalo-crotonate	-4.07214e-05	0.0813133
Kynurenine	4.54393e-05	0.0811103
Pyruvate	5.42236e-05	0.0784314
Aminofructose 6-phosphate	4.3472e-05	0.0776283
Pentose phosphates	-5.3069e-05	0.0776283
Glucoronate/Galacturonate/Fructuronate/Iduronate/Mannuronate	-4.32573e-05	0.0739507
S-Glutathionyl-L-cysteine	-5.64358e-05	0.0658946
AC(9-OH)	-3.95682e-05	0.0658946
AC(12-OH)	-4.65092e-05	0.0658946
FA(20:4)	2.87851e-05	0.0551621
N-Acetylneuraminate	3.64476e-05	0.0530436
N-Acetyl-leucyl-leucine	-3.26077e-05	0.0530436
Glutathione	-3.79238e-05	0.052558
AC(4:1)	-3.34497e-05	0.0508096
2S-5S-Methionine sulfoximine	3.15089e-05	0.0508096
S-Adenosyl-L-methionine	6.28825e-06	0.0508096
Hypoxanthine	-2.66079e-05	0.0508096
Asymmetric dimethyl arginine	-3.19984e-05	0.0508096
Mevalonate	-2.65068e-05	0.0508096
D-Glucono-1-5-lactone 6-phosphate	-2.67894e-05	0.0508096
AC(5:1-DC)	-2.70315e-05	0.0508096
AC(6:0)	-2.84319e-05	0.0508096
ATP	2.29823e-05	0.0508096
Ergothioneine	2.87598e-05	0.0508096
AC(18:1-OH)	2.61241e-05	0.0463639
Guanine	-2.86614e-05	0.0460934
2-Oxoglutarate	-2.54081e-05	0.0440688
AC(18:2)	-2.43372e-05	0.0415504
AC(16:1-OH)	-2.5636e-05	0.0415504
Xanthine	1.86162e-05	0.0415504
5-Methylthioadenosine	5.17555e-06	0.0415504
Prostaglandin D2/E2//Thromboxane A2	2.22926e-05	0.0415504
Serotonin	1.65242e-05	0.0243371
GDP	1.51635e-05	0.0243371
Pantetheine 4--phosphate	9.78065e-06	0.0237052
AC(8:0)	9.91762e-06	0.0224581
1-2-Dihydroxy-7-hydroxymethylnaphthalene	1.33022e-05	0.0212631
Diethanolamine	1.47291e-05	0.0212631
Indole-5-6-quinone	1.28031e-05	0.0212631
Carnosine	-1.15602e-05	0.0209313
Flavin mononucleotide	-1.18896e-05	0.0168215
Phosphoenolpyruvate	1.04546e-05	0.0168215
5-6-Dihydrothymine	-7.37701e-06	0.0168215
4-Acetamidobutanoate	9.65111e-06	0.0162747
N-Acetylmethionine	-7.58628e-06	0.0131461
N-Acetyl-L-leucine	8.26442e-06	0.0131461
Prostaglandin F2alpha/beta/D1	6.82143e-06	0.0131461
L-cystine	6.91898e-06	0.0093818
Glutathione disulfide	-6.09009e-06	0.0093818
Prostaglandin A2/B2	4.68692e-06	0.008827
N6-Methyl-L-lysine	-1.75327e-06	0.00256299
N-Acetyl-L-glutamate	1.29077e-06	0.00256299
Creatine	-5.06783e-07	0.00159092

## Sheet: Fig 2C
Analyte	log2 fold-change	log10 q-value
Phosphoenolpyruvate	-0.000230867	11.5315
2/3-Phospho-D-glycerate	-0.000163275	5.66417
L-cystine	-0.000136676	2.41285
Glutathione	-0.00013002	2.87557
Prostaglandin A2/B2	-0.000119148	2.58349
Cys-Gly	-0.000118004	2.29776
AC(17:0)	-0.000116109	3.15019
Cholesterol	-0.000111395	2.6026
2-Aminomuconate	-0.000110969	5.79887
Pantetheine	-0.000104924	2.46019
AC(6:1)	-0.000103946	2.87557
AC(16)	-0.000102956	2.62734
AC(3-OH)	-9.93076e-05	2.0268
AC(18:0)	-9.42414e-05	1.98595
ATP	-9.23987e-05	2.7902
AC(7-DC)	-9.13282e-05	2.29776
Nicotinate ribonucleotide	-8.97373e-05	1.54742
AC(18:1)	-8.76648e-05	2.01683
AC(5:1)	-8.13825e-05	1.89986
AC(3-DC)	-8.01324e-05	1.88726
L-valine	-7.8913e-05	1.31461
4-Hydroxyphenylacetate	-7.88975e-05	1.52188
D-Glucosamine	-7.69819e-05	1.31461
Catechin	-7.44716e-05	1.23341
ITP	-7.42314e-05	1.52188
2S-5S-Methionine sulfoximine	-7.33593e-05	1.29454
AC(15-OH)	-7.27141e-05	1.43796
gamma-L-Glutamyl-L-cysteine	-7.0992e-05	0.965958
4-Isopentylphenol	-7.02967e-05	1.44059
AC(5-OH)	-6.90853e-05	1.27556
N-Methylethanolamine phosphate	-6.86051e-05	1.0681
gamma-Glutamyl-Se-methylselenocysteine	-6.8033e-05	1.28448
NAD+	-6.7346e-05	1.09093
AC(14:0)	-6.64687e-05	1.28448
ADP-D-ribose	-6.553e-05	1.08224
3-Oxalomalate	-6.4269e-05	2.2644
Diethanolamine	-6.28013e-05	0.850915
Glucoronate/Galacturonate/Fructuronate/Iduronate/Mannuronate	-6.03099e-05	0.878365
AC(9-Me2)	-5.6609e-05	0.869978
Sedoheptulose 7-phosphate	-5.50328e-05	0.737407
AC(6:0)	-5.45978e-05	0.776298
AC(8-OH)	-5.42193e-05	0.957108
4-Aminobenzoate	-5.3708e-05	0.773847
S-Adenosyl-L-homocysteine	-5.31063e-05	0.737407
Prostaglandin D2/E2//Thromboxane A2	-5.17512e-05	0.707459
Catechol	-4.9662e-05	0.665246
Indole-5-6-quinone	-4.78688e-05	0.668319
AC(4:0)	-4.77437e-05	0.630378
AC(i4:0)	-4.7742e-05	0.630378
2-Deoxy-alpha-D-glucoside	-4.70828e-05	0.60741
D-Glucono-1-5-lactone 6-phosphate	-4.66766e-05	0.6902
4-Acetamidobutanoate	-4.65807e-05	0.581827
Ergothioneine	-4.52392e-05	0.567515
AC(4-DC)	-4.48245e-05	0.606143
AC(14:1-OH)	-4.42679e-05	0.432658
NADP+	-4.23711e-05	0.630378
AC(4-Me)	-4.20386e-05	0.505638
GDP	-4.0345e-05	0.551204
Phosphocreatine	-4.00642e-05	0.364656
AC(5:0)	-4.00285e-05	0.470427
2-3-Dinor-8-iso prostaglandin F2alpha	-3.91376e-05	0.503462
Dihydro-beta-erythroidine	-3.80557e-05	1.31461
AC(16:1-OH)	-3.72565e-05	0.364656
6-Phospho-D-gluconate	-3.65617e-05	0.639896
Urate	-3.43872e-05	0.364656
Prostaglandin G2	-3.43314e-05	0.339791
2-3-Bisphosphoglycerate	-3.36965e-05	0.990988
L-tryptophan	-3.31836e-05	0.298019
UDP-D-glucuronate	-3.2559e-05	0.753173
Pantothenate	-3.15581e-05	0.340488
AC(18:3)	-3.14367e-05	0.364656
AC(18:2)	-3.06215e-05	0.324135
AC(3:1)	-3.02943e-05	0.328694
Propionate	-2.96328e-05	0.364656
AC(18:4)	-2.94377e-05	0.401545
Carnosine	-2.84738e-05	0.340488
FA(C9:0)	-2.82039e-05	0.363902
N-Acetyl-L-leucine	-2.61018e-05	0.22485
L-cysteine	-2.60869e-05	0.489072
Inosine	-2.57416e-05	0.233561
Thioredoxin disulfide	-2.56858e-05	0.262411
Propanoyl-carnitine	-2.19811e-05	0.215543
AC(2:0)	-2.17977e-05	0.207923
Rhamnose/Fucose	-2.09616e-05	0.188922
Bilirubin	-2.04027e-05	0.183904
AC(5:1-DC)	-1.94344e-05	0.192203
AC(16:2)	-1.89369e-05	0.160327
Mannitol/Sorbitol/Glucitol/Iditol	-1.85775e-05	0.152808
Allantoate	-1.72629e-05	0.162897
Putrescine	-1.67507e-05	0.183764
D-Hexose-phosphate	-1.64128e-05	0.142774
AC(9-OH)	-1.46904e-05	0.118828
ADP	-1.3443e-05	0.5043
Pyruvate	-1.3003e-05	0.0908922
AC(10-OH)	-1.22767e-05	0.118828
Ribose/Ribulose/Arabinose/Xylose/Xylulose	-1.22599e-05	0.0940485
L-asparagine	-1.16657e-05	0.102058
3D-(3-5/4)-Trihydroxycyclohexane-1-2-dione	-1.13371e-05	0.0928906
Dimethylglycine	-1.12978e-05	0.0928906
AC(10-OH3)	-1.09712e-05	0.0908922
hippurate	-1.08716e-05	0.0928906
L-glutamine	-1.0573e-05	0.154063
Biliverdin	-1.02286e-05	0.0940485
5-6-Dihydrothymine	-1.01397e-05	0.110929
AC(20:4)	-9.80056e-06	0.0786226
AC(16-OH)	-9.34382e-06	0.0680366
Adenine	-3.67382e-05	0.850439
L-Iduronate 2-sulfate	-9.31982e-06	0.0608873
N-Acetyl-L-ornithine	-9.31617e-06	0.0648608
AC(14:1)	-9.01155e-06	0.0810695
N-Glycoloyl-neuraminate	-8.85364e-06	0.0786226
N-Acyl-D-glutamate	-8.74851e-06	0.0730828
Ascorbate	-7.98231e-06	0.0679341
Acetoacetate	-7.91898e-06	0.0648608
S-Adenosyl-L-methionine	-7.72742e-06	0.432658
D-Glucose	-7.07272e-06	0.0475442
AC(22:5)	-6.74655e-06	0.0492419
Decanoic acid	-4.44322e-06	0.0383544
AC(7-Me2)	-4.00822e-06	0.0562874
3',5'-Cyclic IMP	-3.78667e-06	0.0911566
UDP-N-acetyl-D-glucosamine	-2.78619e-06	0.0236353
3alpha-12alpha-Dihydroxy-5beta-cholanate	-2.77939e-06	0.023436
5-Methylthioadenosine	-2.14197e-06	0.0786226
Creatine	-8.84269e-07	0.00965068
AC(12:0)	8.08778e-07	0.00965068
L-Carnitine	1.10988e-06	0.00965068
L-Citrulline	1.49257e-06	0.0121559
N1-Acetylspermidine	2.4207e-06	0.0153279
3alpha-7alpha-12alpha-Trihydroxy-5beta-cholanate	2.89495e-06	0.0236353
Pyridoxamine 5'-phosphate	2.96751e-06	0.0845746
Spermine	3.28999e-06	0.0258247
L-arginine	4.36539e-06	0.037665
Diallyl sulfide	5.49427e-06	0.0492419
N6-N6-N6-Trimethyl-L-lysine	5.58067e-06	0.0491113
Fumarate	6.13063e-06	0.045843
Caffeine	6.6638e-06	0.0562874
2-Methyleneglutarate	7.06507e-06	0.0499361
Riboflavin	7.88432e-06	0.0964425
Sphingosine 1-phosphate	8.36596e-06	0.070526
Atherospermidine	8.79214e-06	0.167673
AC(8:1)	9.18305e-06	0.0928906
AC(8:0)	9.67707e-06	0.118828
Uridine	1.07579e-05	0.0916556
(R)-(Homo)3-citrate	1.12428e-05	0.0940485
2-Hydroxyglutarate	1.19817e-05	0.0940485
5-Aminolevulinate	1.42296e-05	0.110929
trans-4-Hydroxy-L-proline	1.54965e-05	0.122502
AC(4:1)	1.57749e-05	0.12424
Triethanolamine	1.65937e-05	0.122512
FA(4:0)	1.68129e-05	0.10187
(R)-S-Lactoylglutathione	1.68423e-05	0.0940485
2-5-Dihydroxybenzoate	1.75432e-05	0.153801
AC(12:1)	1.83548e-05	0.215543
5-Hydroxyisourate	1.88764e-05	0.233561
UDP-glucose	1.91306e-05	0.157291
Ferric gluconate	1.99737e-05	0.22485
Thymidine	2.00164e-05	0.242977
D-glucono-1,5-lactone	2.03885e-05	0.195971
1-Hydroxy-2-naphthoate	2.05367e-05	0.460089
Dopaquinone	2.10191e-05	0.639896
Curcumin	2.1646e-05	0.364656
AC(12-OH)	2.18667e-05	0.161102
Aminofructose 6-phosphate	2.30125e-05	0.22485
L-methionine	2.35744e-05	0.464217
Coenzyme A	2.36279e-05	0.198168
L-tyrosine	2.3791e-05	0.22485
D-Ribitol 5-phosphate	2.42713e-05	0.227711
AC(16:1)	2.42751e-05	0.240563
N-Acetyl-leucyl-leucine	2.62905e-05	0.288888
D-Erythrose 4-phosphate	2.73769e-05	0.343949
Glycocholate	2.7392e-05	0.28778
Guanine	2.79231e-05	0.254965
AC(10:0)	2.799e-05	0.639896
FA(12:0)	2.80755e-05	0.288888
Beta Hydroxybutyrate	2.81667e-05	0.276632
Citrate	2.83415e-05	0.321246
pipecolate	2.88245e-05	0.289934
Glucosinolate	2.95913e-05	0.324952
5-Oxoproline	2.97365e-05	0.6902
Xanthine	3.02157e-05	0.42495
AC(5-DC)	3.03133e-05	0.401545
Malate	3.07628e-05	0.257184
FA(C6:0)	3.11948e-05	1.43796
FA(18:0)	3.22166e-05	0.580027
benzoate	3.2296e-05	0.353232
Spermidine	3.26231e-05	0.327274
AC(6-OH)	3.27957e-05	0.311728
Lactate	3.30275e-05	0.735808
Mevalonate	3.31878e-05	0.42495
3-Sulfocatechol	3.35316e-05	0.345652
Glycodeoxycholate/Glychenodeoxycholate	3.43806e-05	0.432485
Pantetheine 4--phosphate	3.46974e-05	0.813548
IDP	3.49208e-05	0.412026
trans-Homoaconitate	3.56802e-05	0.42495
4-Coumarate	3.58074e-05	0.395564
Acetyl-D-galactosamine	3.59022e-05	0.400064
Xanthosine	3.59289e-05	0.435433
Hemine	3.67177e-05	0.489072
AC(14-OH)	3.69355e-05	0.364656
Fe(III)dicitrate	3.80029e-05	0.431708
L-serine	4.14557e-05	0.526745
Cholesterol sulfate	4.17112e-05	0.364038
Creatinine	4.2342e-05	0.618871
L-alanine	4.31311e-05	0.551204
N6-Methyl-L-lysine	4.34149e-05	0.526745
FA(C8:0)	4.36992e-05	0.828826
L-isoleucine	4.41265e-05	0.538605
N-Acetylneuraminate	4.44589e-05	0.517827
FA(20:5)	4.58247e-05	0.6902
glycine	4.99188e-05	1.28448
Dopamine	5.00055e-05	1.28448
L-threonine	5.01858e-05	0.713819
N-Succinyl-L-glutamate	5.06965e-05	0.6902
Ornithine	5.27662e-05	0.775034
L-Tryptophanamide	5.33376e-05	0.711365
Phosphoserine	5.51632e-05	0.6902
HETE	5.54923e-05	0.6902
L-lysine	5.56912e-05	0.850915
FA(16:0)	5.62489e-05	1.2951
Cytidine	5.64633e-05	0.432485
L-histidine	5.80241e-05	0.859496
Adenylosuccinic acid	5.8468e-05	1.31305
Kynurenine	5.92572e-05	0.895649
D-Ribose 5-diphosphate	5.96086e-05	0.75484
Nicotinamide	6.086e-05	0.896122
HODE	6.21497e-05	0.950692
Uracil	6.22373e-05	1.00512
L-phenylalanine	6.27058e-05	1.03759
L-Methionine S-oxide	6.43837e-05	2.29776
Flavin mononucleotide	6.70032e-05	0.895649
FA(14:1)	6.78704e-05	1.01513
Serotonin	7.18492e-05	1.28448
L-glutamate	7.20945e-05	1.31461
Phosphate	7.32981e-05	1.31305
3-4-Dihydroxy-L-phenylalanine	7.40863e-05	1.6103
UDP	7.49216e-05	0.949902
Choline	7.49294e-05	1.19396
N1-Acetylspermine	7.72223e-05	1.27365
AC(18:1-OH)	7.73115e-05	1.45708
methylglyoxal	7.92098e-05	2.29776
D-Fructose 1-6-bisphosphate	8.12746e-05	2.6026
(S)(+)-Allantoin	8.18985e-05	1.43796
Pentose phosphates	8.73761e-05	1.27365
Succinate	8.87909e-05	1.78829
2-Oxoglutarate	8.99315e-05	1.85294
Diphosphate	9.1268e-05	1.31305
FA(14:0)	9.14849e-05	1.7579
GMP	9.19941e-05	2.02592
L-Cysteate	9.37416e-05	1.88726
1-O-Galloyl-beta-D-glucose	9.52145e-05	2.36805
N-Acetyl-L-glutamate	9.66513e-05	2.19967
Itaconate	9.71697e-05	2.74311
alpha-N-Peptidyl-L-glutamine	9.73664e-05	2.29776
Prostaglandin F2alpha/beta/D1	9.75219e-05	2.29776
9-Oxononanoic acid	9.8964e-05	2.95176
Dehydroascorbate	9.93092e-05	2.77193
p-Hydroxyphenylacetylglycine	0.000100407	1.68742
FA(18:3)	0.000103389	1.88726
FA(22:6)	0.000103574	2.36628
1-2-Dihydroxy-7-hydroxymethylnaphthalene	0.000109283	2.77193
N-Acetylmethionine	0.0001102	2.77193
Oxaloglutarate	0.00011339	2.74311
6-Hydroxykynurenic acid	0.00011361	3.24293
FA(20:4)	0.000113798	4.22453
UMP	0.00011382	2.77193
FA(18:1)	0.000114224	3.10473
AMP	0.000114708	2.19867
FA(16:1)	0.000117507	2.90944
Sphingosine	0.00012478	3.58219
FA(18:2)	0.000126042	3.47139
N1-N12-Diacetylspermine	0.000127161	2.98258
S-Glutathionyl-L-cysteine	0.000127821	1.83983
FA(20:3)	0.000128802	3.01034
Glutathione disulfide	0.000129523	2.41285
Taurine	0.000136097	2.27545
g-Oxalo-crotonate	0.00014501	5.77681
Asymmetric dimethyl arginine	0.000145287	3.88699
Hypoxanthine	0.000153869	6.37078
D-Glyceraldehyde 3-phosphate/Glycerone phosphate	0.000168291	5.51082
IMP	0.000210085	5.47147

## Sheet: Fig 2D
Analyte	log2 fold-change	log10 q-value
6-Hydroxykynurenic acid	-1.88035e-07	3.07661
D-Glucosamine	1.84207e-07	2.28842
Creatine	1.77851e-07	2.28842
1-O-Galloyl-beta-D-glucose	-1.63013e-07	2.28842
S-Adenosyl-L-methionine	3.45958e-08	2.07631
NAD+	1.65642e-07	1.96616
Oxaloglutarate	-1.63301e-07	1.92358
L-threonine	1.53803e-07	1.92358
Guanine	-1.73072e-07	1.92358
Aminofructose 6-phosphate	1.55555e-07	1.92165
p-Hydroxyphenylacetylglycine	-1.83939e-07	1.92067
1-2-Dihydroxy-7-hydroxymethylnaphthalene	-1.47454e-07	1.86879
L-valine	1.60681e-07	1.86879
N-Acetylmethionine	-1.47111e-07	1.86879
N-Methylethanolamine phosphate	1.53534e-07	1.77041
N-Acetyl-L-glutamate	-1.45083e-07	1.77041
FA(14:0)	-1.54377e-07	1.77041
L-Citrulline	1.50112e-07	1.72399
AC(5-OH)	1.36993e-07	1.72399
FA(16:1)	-1.42703e-07	1.72399
AC(6:1)	1.27526e-07	1.72399
Glutathione disulfide	-1.742e-07	1.6918
trans-4-Hydroxy-L-proline	1.43555e-07	1.6918
5-Aminolevulinate	1.42722e-07	1.6918
UDP-N-acetyl-D-glucosamine	-1.4097e-07	1.6918
FA(20:3)	-1.47923e-07	1.67276
L-methionine	8.17856e-08	1.6475
Putrescine	-1.14582e-07	1.6475
Sphingosine	-1.28866e-07	1.6475
AC(5:1)	1.20198e-07	1.62626
AC(18:1)	1.25312e-07	1.62626
Dimethylglycine	1.34153e-07	1.62626
Caffeine	-1.34553e-07	1.62626
(S)(+)-Allantoin	-1.38616e-07	1.60046
2/3-Phospho-D-glycerate	1.32493e-07	1.60046
4-Hydroxyphenylacetate	1.27931e-07	1.59022
FA(18:2)	-1.26528e-07	1.56043
5-Hydroxyisourate	1.01332e-07	1.55125
2S-5S-Methionine sulfoximine	1.28791e-07	1.55125
Catechol	-1.27558e-07	1.49707
5-Methylthioadenosine	2.89092e-08	1.49131
UDP	-1.51e-07	1.44154
L-cystine	1.62531e-07	1.44154
GMP	-1.19523e-07	1.40445
3-Sulfocatechol	-1.28647e-07	1.40445
AC(3:1)	1.2064e-07	1.40445
FA(14:1)	-1.28357e-07	1.40445
HETE	-1.32905e-07	1.40316
N1-N12-Diacetylspermine	1.28385e-07	1.40316
FA(18:1)	-1.12491e-07	1.40316
L-asparagine	1.06238e-07	1.38958
L-tyrosine	1.2277e-07	1.38734
S-Glutathionyl-L-cysteine	-1.71171e-07	1.38734
L-alanine	1.14055e-07	1.30865
Uracil	-1.12268e-07	1.28992
S-Adenosyl-L-homocysteine	-1.14307e-07	1.28038
Propanoyl-carnitine	1.11768e-07	1.28038
AC(4-Me)	1.14492e-07	1.26734
Inosine	1.20696e-07	1.26385
AC(5:0)	1.12698e-07	1.24158
IMP	-1.46612e-07	1.21359
AC(8:0)	7.21283e-08	1.18343
AC(4-DC)	1.05201e-07	1.17639
L-serine	1.04033e-07	1.13684
L-arginine	1.09857e-07	1.13197
2-3-Bisphosphoglycerate	5.64956e-08	1.12379
Phosphate	-1.03881e-07	1.10824
Acetyl-D-galactosamine	1.06451e-07	1.10824
Allantoate	-9.73769e-08	1.10824
FA(18:3)	-1.19674e-07	1.10562
ITP	9.56408e-08	1.10562
AC(9-OH)	1.04333e-07	1.09073
Taurine	1.40569e-07	1.09073
D-Glyceraldehyde 3-phosphate/Glycerone phosphate	-1.08307e-07	1.09073
Mannitol/Sorbitol/Glucitol/Iditol	-1.08165e-07	1.04521
AC(8:1)	8.10984e-08	1.0192
HODE	-9.8383e-08	0.988816
Adenylosuccinic acid	-7.66665e-08	0.988816
AC(2:0)	9.69031e-08	0.988816
AC(4:0)	9.77461e-08	0.988816
AC(i4:0)	9.77408e-08	0.988816
ADP-D-ribose	9.4493e-08	0.955937
AMP	-1.11393e-07	0.942269
AC(16)	8.69332e-08	0.888084
gamma-Glutamyl-Se-methylselenocysteine	8.6351e-08	0.885628
AC(5-DC)	7.81598e-08	0.878998
4-Coumarate	9.23721e-08	0.855886
4-Aminobenzoate	-8.82312e-08	0.847279
Urate	9.10069e-08	0.821855
Rhamnose/Fucose	-9.04434e-08	0.818713
Fe(III)dicitrate	8.92215e-08	0.813915
2-5-Dihydroxybenzoate	-8.76659e-08	0.81078
Glutathione	9.65327e-08	0.788789
gamma-L-Glutamyl-L-cysteine	9.71931e-08	0.776392
FA(20:4)	-6.78686e-08	0.765501
N6-Methyl-L-lysine	-8.61054e-08	0.765501
Succinate	8.47568e-08	0.749454
Indole-5-6-quinone	8.01016e-08	0.738915
Asymmetric dimethyl arginine	-8.76936e-08	0.732926
Thioredoxin disulfide	-8.01491e-08	0.716993
Cys-Gly	9.32427e-08	0.692324
Prostaglandin A2/B2	-8.81216e-08	0.692324
1-Hydroxy-2-naphthoate	4.18566e-08	0.692324
ADP	2.56918e-08	0.6858
Diallyl sulfide	-7.40391e-08	0.651602
Phosphoserine	8.3497e-08	0.651602
ATP	6.2249e-08	0.651602
Phosphoenolpyruvate	7.65885e-08	0.614095
trans-Homoaconitate	7.20976e-08	0.607753
L-Methionine S-oxide	-4.67896e-08	0.583148
2-Aminomuconate	-4.81201e-08	0.57141
Catechin	7.57937e-08	0.570899
Sedoheptulose 7-phosphate	7.45327e-08	0.570899
Biliverdin	5.93809e-08	0.543343
Ferric gluconate	6.00532e-08	0.530153
Prostaglandin D2/E2//Thromboxane A2	6.78962e-08	0.507416
Sphingosine 1-phosphate	-6.68841e-08	0.507416
L-tryptophan	-7.84421e-08	0.507416
IDP	6.49131e-08	0.507416
AC(3-OH)	-7.07665e-08	0.507416
N1-Acetylspermidine	8.92011e-08	0.507416
Carnosine	6.02897e-08	0.494494
Dopaquinone	-2.87374e-08	0.492325
L-glutamine	3.92226e-08	0.487153
D-Erythrose 4-phosphate	5.652e-08	0.487153
L-histidine	6.4547e-08	0.483075
pipecolate	6.61034e-08	0.480505
Pantetheine	-6.37419e-08	0.480505
Propionate	-5.71326e-08	0.480505
AC(16:1)	-6.28335e-08	0.477582
3-4-Dihydroxy-L-phenylalanine	-5.6442e-08	0.475469
Cytidine	9.48771e-08	0.471407
AC(5:1-DC)	5.88146e-08	0.468717
2-3-Dinor-8-iso prostaglandin F2alpha	-5.88997e-08	0.463002
FA(22:6)	-6.19016e-08	0.454538
Pantothenate	-6.19646e-08	0.454538
Spermidine	6.58592e-08	0.454538
AC(6-OH)	6.77371e-08	0.441663
AC(20:4)	6.04093e-08	0.414249
D-Ribitol 5-phosphate	5.96933e-08	0.41141
L-Carnitine	6.01967e-08	0.405382
Phosphocreatine	-6.88709e-08	0.39321
Nicotinate ribonucleotide	6.21284e-08	0.39321
N6-N6-N6-Trimethyl-L-lysine	5.60916e-08	0.391142
Kynurenine	-5.52684e-08	0.387354
L-Tryptophanamide	-5.71206e-08	0.387354
Decanoic acid	-5.58914e-08	0.387354
AC(15-OH)	-5.11917e-08	0.385249
Serotonin	-5.44963e-08	0.384348
Creatinine	4.93695e-08	0.384348
D-Ribose 5-diphosphate	6.02002e-08	0.384291
Thymidine	4.3854e-08	0.384291
UDP-D-glucuronate	3.26777e-08	0.379662
alpha-N-Peptidyl-L-glutamine	5.20422e-08	0.378155
AC(18:0)	5.33694e-08	0.362792
Pyruvate	6.34091e-08	0.362792
FA(12:0)	-5.29675e-08	0.362792
Flavin mononucleotide	-5.81536e-08	0.35769
AC(14:0)	-4.66327e-08	0.350161
Glycocholate	5.05819e-08	0.350161
Diethanolamine	5.52034e-08	0.350161
FA(C9:0)	4.35874e-08	0.350161
Citrate	4.75239e-08	0.340451
Curcumin	3.18223e-08	0.335914
AC(22:5)	5.73083e-08	0.33251
Hemine	-4.39366e-08	0.328277
L-cysteine	-3.0569e-08	0.31642
UMP	-4.68908e-08	0.303332
AC(8-OH)	3.95324e-08	0.287753
(R)-(Homo)3-citrate	4.28988e-08	0.287753
3-Oxalomalate	2.9059e-08	0.287753
Glucosinolate	4.40882e-08	0.287753
FA(20:5)	-4.05916e-08	0.287753
N-Acetyl-leucyl-leucine	-4.18941e-08	0.284092
Hypoxanthine	-3.83945e-08	0.281205
Cholesterol	-4.47401e-08	0.281205
L-lysine	-4.19696e-08	0.281205
N-Acetyl-L-ornithine	5.2048e-08	0.276443
AC(18:2)	4.37523e-08	0.276443
FA(C6:0)	-1.70618e-08	0.276443
AC(17:0)	3.91975e-08	0.263712
Spermine	4.18879e-08	0.249513
3alpha-7alpha-12alpha-Trihydroxy-5beta-cholanate	-4.02555e-08	0.234504
AC(14:1-OH)	-4.57409e-08	0.234504
L-isoleucine	3.94724e-08	0.231816
N-Acetyl-L-leucine	4.21016e-08	0.221347
2-Deoxy-alpha-D-glucoside	-3.80864e-08	0.221347
AC(4:1)	-3.72819e-08	0.207973
Triethanolamine	3.92239e-08	0.204855
L-Iduronate 2-sulfate	-4.65067e-08	0.204855
glycine	2.42721e-08	0.201904
Ergothioneine	3.57614e-08	0.201904
D-glucono-1,5-lactone	-3.37184e-08	0.199574
Acetoacetate	-3.62776e-08	0.199574
Nicotinamide	3.43426e-08	0.189289
L-glutamate	3.07782e-08	0.166417
AC(12-OH)	3.61943e-08	0.150217
AC(7-DC)	2.7092e-08	0.147439
Xanthosine	-2.79907e-08	0.146109
Ascorbate	2.92125e-08	0.146109
Riboflavin	1.83821e-08	0.146109
D-Hexose-phosphate	2.87705e-08	0.146109
D-Fructose 1-6-bisphosphate	2.12449e-08	0.138994
(R)-S-Lactoylglutathione	-3.91379e-08	0.131953
AC(3-DC)	2.42499e-08	0.130386
AC(9-Me2)	-2.6054e-08	0.128905
g-Oxalo-crotonate	-2.31863e-08	0.123777
2-Oxoglutarate	-2.6033e-08	0.123104
Dopamine	1.77735e-08	0.123104
AC(14:1)	2.37177e-08	0.123104
AC(10-OH)	2.15341e-08	0.123104
Malate	-3.02036e-08	0.122957
AC(12:0)	2.47662e-08	0.122957
AC(10:0)	1.4344e-08	0.118647
FA(4:0)	3.14352e-08	0.116437
Glucoronate/Galacturonate/Fructuronate/Iduronate/Mannuronate	2.46001e-08	0.11572
FA(16:0)	-1.769e-08	0.10811
Lactate	1.42493e-08	0.10811
AC(18:4)	1.87469e-08	0.10811
Pentose phosphates	-2.73949e-08	0.10811
N1-Acetylspermine	2.42077e-08	0.10811
2-Hydroxyglutarate	2.21016e-08	0.105817
Atherospermidine	-1.01485e-08	0.105817
UDP-glucose	-2.32568e-08	0.105817
L-phenylalanine	-2.05936e-08	0.102738
4-Acetamidobutanoate	-2.06319e-08	0.0915496
AC(18:3)	-1.81116e-08	0.0861306
Ribose/Ribulose/Arabinose/Xylose/Xylulose	-1.97659e-08	0.0861306
AC(10-OH3)	-1.94662e-08	0.0861306
3D-(3-5/4)-Trihydroxycyclohexane-1-2-dione	1.86706e-08	0.0861306
FA(C8:0)	1.42602e-08	0.0846176
AC(16:1-OH)	-2.03883e-08	0.0815306
Diphosphate	2.13807e-08	0.0802694
6-Phospho-D-gluconate	1.31783e-08	0.0802694
5-Oxoproline	-1.0129e-08	0.0802694
3alpha-12alpha-Dihydroxy-5beta-cholanate	1.83122e-08	0.0802694
AC(16-OH)	1.94899e-08	0.0802694
AC(7-Me2)	1.00212e-08	0.0789215
Glycodeoxycholate/Glychenodeoxycholate	1.40746e-08	0.0670295
Pyridoxamine 5'-phosphate	-4.29842e-09	0.0658891
Mevalonate	1.31427e-08	0.0658891
Prostaglandin G2	-1.60208e-08	0.0658891
Ornithine	-1.3851e-08	0.0658891
FA(18:0)	1.01065e-08	0.0658891
methylglyoxal	-1.11633e-08	0.0658891
L-Cysteate	-1.38988e-08	0.061685
AC(16:2)	1.38064e-08	0.061685
hippurate	-1.23722e-08	0.061685
Beta Hydroxybutyrate	1.34635e-08	0.0602774
3',5'-Cyclic IMP	-4.25168e-09	0.0562829
N-Acetylneuraminate	1.21139e-08	0.0507756
N-Succinyl-L-glutamate	1.12225e-08	0.0499311
Dihydro-beta-erythroidine	-5.19479e-09	0.0423044
Dehydroascorbate	-8.24184e-09	0.0369432
Fumarate	-1.08803e-08	0.0369432
D-Glucose	1.18495e-08	0.0369432
N-Glycoloyl-neuraminate	-8.44656e-09	0.0369432
Xanthine	-7.01865e-09	0.0369432
N-Acyl-D-glutamate	-8.25852e-09	0.0369432
D-Glucono-1-5-lactone 6-phosphate	7.59221e-09	0.0369432
4-Isopentylphenol	7.26239e-09	0.0369432
Pantetheine 4--phosphate	-4.82334e-09	0.0359041
2-Methyleneglutarate	-8.32272e-09	0.0312109
AC(18:1-OH)	-6.35855e-09	0.0277693
NADP+	-5.21367e-09	0.0238958
Uridine	-5.51887e-09	0.0238958
Cholesterol sulfate	-5.56953e-09	0.0146328
AC(14-OH)	-4.2815e-09	0.0123709
9-Oxononanoic acid	-3.11211e-09	0.0123709
benzoate	-3.22217e-09	0.011459
GDP	-2.85638e-09	0.011459
5-6-Dihydrothymine	-2.22379e-09	0.011459
AC(12:1)	2.11764e-09	0.00993378
Adenine	-1.5611e-09	0.00993378
Prostaglandin F2alpha/beta/D1	1.15702e-09	0.00202847
Coenzyme A	9.91184e-10	0.00202847
Itaconate	5.98501e-10	0.00202847
Bilirubin	6.72602e-10	0.00202847
Choline	-4.00097e-10	0.00132707
AC(6:0)	9.88615e-11	0.000770731

## Sheet: Fig 4A
Recall	Screening
2528.31	1953.19
1316.17	1700.27
1216.2	1889.71
1271.06	2924.61
1238.81	1186.51
788.11	1408.32
1910.52	1307.63
1380.04	986.31
1302.39	1748.41
1338.68	2400
1020.6	1893.92
1350.81	2346.81
1573.99	1812.92
1281.22	3075.57
1508.35	1712.4
1626.17	2190.31
1177.01	863.37
1077.48	2260.45
1545.88	1589.53
1228.42	1509.9
1621.04	719.91
638.25	908.24
1011.79	1531.78
672.03	998.26
603.93	846.9
747.39	855.23
601.63	572.98
698.91	713.29
575.14	763.89
532.61	720.22
562.88	703.23
482.8	703.79
667.03	942.73
678.28	939.21
610.36	834.21
630.22	636.03
616.63	636.07
525.11	743.3
1923.31	3092.9
3432.67	3599.78
1973.39	3547.73
4135.78	4991.39
3567.7	3517.25
3239.8	2894.59
2661.95	3472.26
3039.02	2993.59
968.47	1056.14
6623.29	3841.14
1151.12	1031.9
955.19	749.97
3004.14	2392.6
5279.74	4875.15
3315.28	4030.65
3933.95	4540.35
5544.1	5441.48
2863.54	4860.9
2599.12	3808.19
5117.98	4810.7
3489.69	6131.23
8792.41	4333.93
5880.07	5812.62
3796.17	4468.8
6522.3	2429.73
6730.42	5773.95
3836.31	4745.61
795.14	1015.28
886.74	794.75
1321.59	923.99
5146.2	7577.36
16059.9	10080.3
746.75	1289.01
4312.17	5403.7
1049.78	1162.25
1240.27	723.75
684.07	990.9
721.2	912.95
991.14	728.26
841.55	994.31
677.91	582.46
1329.82	1173.27
565.53	679.36
641.77	1311.75
881.84	1230.04
870.99	860.28
790.49	592.51
757.71	820.67
579.52	745.92
588.24	806.03
615.58	1097.8
1217.92	935.69
899.09	842.13
883.28	674.4
591.47	698.82
630.16	867.02
378.16	664.44
715.97	878.7
372.82	784.06
791.41	1042.19

[truncated: 7 more sheets: Fig 4B, Fig 4C, Fig 4D, Fig 6B, Fig S1B, Fig S2A-D, Fig S4B-D]
